# Supplementary material for: First genetic maps development and QTL mining in Ranunculus asiaticus L. through ddRADseq
Source: Front Plant Sci. 2022 Sep 23;13:1009206. doi: 10.3389/fpls.2022.1009206 (PMC9539318; doi:10.3389/fpls.2022.1009206)
Supplement: Supplementary file 6 [file Table_1.xlsx]

## Sheet: RawData
Raw demultiplexed reads per individual.
Sample ID	Demultiplexed Reads
CIPRO_1	1514426
CIPRO_2	1655665
PP_1	3871423
PP_2	5318109
Db_1	4206435
Db_2	3819575
DOUBLE-1	7697334
DOUBLE-10	7220549
DOUBLE-100	11315730
DOUBLE-101	12229435
DOUBLE-102	10705162
DOUBLE-103	10842518
DOUBLE-11	7123542
DOUBLE-12	8373730
DOUBLE-13	6983215
DOUBLE-14	7171823
DOUBLE-15	6835236
DOUBLE-16	6571551
DOUBLE-17	7359937
DOUBLE-18	9177079
DOUBLE-19	8651573
DOUBLE-2	6750393
DOUBLE-20	7756233
DOUBLE-21	5845746
DOUBLE-22	8220926
DOUBLE-23	10038406
DOUBLE-24	8146934
DOUBLE-25	8342973
DOUBLE-26	8043762
DOUBLE-27	9004684
DOUBLE-28	8526172
DOUBLE-29	10882995
DOUBLE-3	8058610
DOUBLE-30	9560925
DOUBLE-31	8254119
DOUBLE-32	7066696
DOUBLE-33	7909421
DOUBLE-34	8718454
DOUBLE-35	9498794
DOUBLE-36	10063692
DOUBLE-37	5633531
DOUBLE-38	11178376
DOUBLE-39	10505390
DOUBLE-4	7823002
DOUBLE-40	11143395
DOUBLE-41	8533026
DOUBLE-42	9669600
DOUBLE-43	8961002
DOUBLE-44	10687782
DOUBLE-45	5340938
DOUBLE-46	8686649
DOUBLE-47	10550254
DOUBLE-48	10436082
DOUBLE-49	9002403
DOUBLE-5	8376260
DOUBLE-50	9522114
DOUBLE-51	10913288
DOUBLE-52	10488724
DOUBLE-53	7649350
DOUBLE-54	6735258
DOUBLE-55	9259328
DOUBLE-56	8175978
DOUBLE-57	11887639
DOUBLE-58	8246022
DOUBLE-59	10271602
DOUBLE-6	6784789
DOUBLE-60	8895221
DOUBLE-61	10735214
DOUBLE-62	9412106
DOUBLE-63	8813468
DOUBLE-64	9953741
DOUBLE-65	11918655
DOUBLE-66	9100681
DOUBLE-67	11547040
DOUBLE-68	10112876
DOUBLE-69	3967155
DOUBLE-7	5471206
DOUBLE-70	10397352
DOUBLE-71	9719730
DOUBLE-72	9272841
DOUBLE-73	10924846
DOUBLE-74	10764094
DOUBLE-75	9753192
DOUBLE-76	11482712
DOUBLE-77	11450002
DOUBLE-78	10035390
DOUBLE-79	10292630
DOUBLE-8	6963402
DOUBLE-80	10555261
DOUBLE-81	10414725
DOUBLE-82	12724152
DOUBLE-83	13315968
DOUBLE-84	11185117
DOUBLE-85	10375607
DOUBLE-86	11157365
DOUBLE-87	11774114
DOUBLE-88	10879101
DOUBLE-89	11205753
DOUBLE-9	8263347
DOUBLE-90	10896837
DOUBLE-91	10339999
DOUBLE-92	10739822
DOUBLE-93	12295389
DOUBLE-94	10532414
DOUBLE-95	10353583
DOUBLE-96	12166143
DOUBLE-97	10500368
DOUBLE-98	10213694
DOUBLE-99	12566733
PONPON-1	7043576
PONPON-10	8064960
PONPON-100	8938118
PONPON-101	8261738
PONPON-102	8247278
PONPON-103	6405435
PONPON-104	8504812
PONPON-105	9865766
PONPON-106	7507980
PONPON-107	8911263
PONPON-108	7760799
PONPON-109	8472114
PONPON-11	8281212
PONPON-110	6869473
PONPON-111	7062299
PONPON-112	8353901
PONPON-113	6309690
PONPON-114	8041933
PONPON-115	9834275
PONPON-116	8218502
PONPON-117	6194922
PONPON-118	7124632
PONPON-119	9040672
PONPON-12	7969448
PONPON-120	8887496
PONPON-121	6882762
PONPON-122	7291299
PONPON-123	6589702
PONPON-124	9214505
PONPON-125	5931210
PONPON-126	6240146
PONPON-127	8355738
PONPON-128	4354607
PONPON-13	9585954
PONPON-14	6823000
PONPON-15	7884700
PONPON-16	11452988
PONPON-17	7899017
PONPON-18	7693289
PONPON-19	8321335
PONPON-2	6944318
PONPON-20	9577309
PONPON-21	7210550
PONPON-22	7967690
PONPON-23	7801127
PONPON-24	7032318
PONPON-25	6534672
PONPON-26	7891229
PONPON-27	7636917
PONPON-28	7649599
PONPON-29	6687542
PONPON-3	8365574
PONPON-30	7197536
PONPON-31	7171430
PONPON-32	8906058
PONPON-33	9572083
PONPON-34	7545572
PONPON-35	9285931
PONPON-36	8860001
PONPON-37	7242396
PONPON-38	6927479
PONPON-39	7951346
PONPON-4	7056251
PONPON-40	7107768
PONPON-41	6684642
PONPON-42	5784256
PONPON-43	7486797
PONPON-44	7301538
PONPON-45	8194596
PONPON-46	8901914
PONPON-47	8273900
PONPON-48	6138186
PONPON-49	8099089
PONPON-5	6690584
PONPON-50	7320944
PONPON-51	5641091
PONPON-52	7374557
PONPON-53	7874570
PONPON-54	7797589
PONPON-55	7304472
PONPON-56	7912305
PONPON-57	8528589
PONPON-58	9284349
PONPON-59	8376176
PONPON-6	6951586
PONPON-60	8966874
PONPON-61	8826333
PONPON-62	8242065
PONPON-63	6806430
PONPON-64	7688529
PONPON-65	6682314
PONPON-66	6738472
PONPON-67	8358325
PONPON-68	8680948
PONPON-69	7558375
PONPON-7	6372256
PONPON-70	7985927
PONPON-71	5494182
PONPON-72	8946835
PONPON-73	8046420
PONPON-74	5691915
PONPON-75	6066812
PONPON-76	6829317
PONPON-77	6616020
PONPON-78	5240487
PONPON-79	8265790
PONPON-8	7736230
PONPON-80	8065899
PONPON-81	6627297
PONPON-82	6965535
PONPON-83	6807582
PONPON-84	6262758
PONPON-85	6589244
PONPON-86	7833569
PONPON-87	7531209
PONPON-88	6616660
PONPON-89	7246802
PONPON-9	8223326
PONPON-90	5858469
PONPON-91	7680365
PONPON-92	8180203
PONPON-93	8963004
PONPON-94	8520620
PONPON-95	6844747
PONPON-96	6299119
PONPON-97	7716695
PONPON-98	6954821
PONPON-99	8149410

## Sheet: Excluded
List of the markers excluded from linkage map construction.
PP	C-I	C-II	Db
S0000710_71	S0016549_116	S0000987_260	S0097079_249
S0102372_200	S0063321_192	S0000987_186	S0094840_47
S0012669_168	S0021306_167	S0000987_168	S0094840_43
S0034330_167	S0007210_151	S0000987_109	S0094840_264
S0096043_230	S0025092_203	S0098196_43	S0094840_205
S0012293_156	S0025092_201	S0098196_35	S0094840_200
S0020384_191	S0007615_31	S0098196_150	S0087997_51
S0048755_234	S0000228_186	S0098196_128	S0087997_44
S0027075_164	S0013389_270	S0098196_127	S0087997_242
S0109877_87	S0013469_40	S0009806_95	S0087997_196
S0000114_9	S0021716_105	S0009806_7	S0085813_34
S0220820_275	S0021716_202	S0009806_271	S0007210_196
S0040208_210	S0037671_247	S0009806_269	S0007210_187
S0061079_204	S0010405_124	S0009468_229	S0006933_212
S0013680_75	S0010405_211	S0009468_167	S0006933_191
S0007615_62	S0010405_247	S0094378_6	S0006933_188
S0000710_182	S0005139_110	S0094378_265	S0006933_177
S0057267_92	S0005139_268	S0094378_186	S0006865_63
S0018522_113	S0078834_237	S0094378_156	S0006865_23
S0049758_197	S0135815_229	S0000930_239	S0067478_98
S0108653_120	S0000380_167	S0000930_171	S0605169_105
S0033283_73	S0010164_180	S0000930_169	S0605169_104
S0001471_127	S0000679_88	S0092768_114	S0051094_74
S0052776_64	S1455821_155	S0000890_188	S0004929_85
S0002431_58	S1455821_212	S0008298_82	S0004929_39
S0220820_185	S0025092_236	S0008298_7	S0004929_178
S0108653_249	S1489126_266	S0008298_18	S0048588_179
S0076775_37	S0002431_120	S0008298_100	S0048504_72
S0040037_201	S0000228_78	S0081151_126	S0047430_130
S0019443_88	S0031200_167	S0078834_197	S0047430_10
S0050582_236	S0041452_34	S0078834_152	S0039377_37
S0033098_246	S0075554_235	S0078456_219	S0003741_16
S0057267_206	S0075098_97	S0078456_212	S0037093_93
S0042994_255	S0006478_237	S0075554_235	S0037093_63
S0049758_260	S0001022_102	S0075098_188	S0037093_11
S0036152_126	S0018283_103	S0007210_57	S0034739_62
S0076775_109	S0050263_105	S0007210_47	S0034739_228
S0020155_20	S1489126_230	S0007210_129	S0034739_181
S0001471_17	S0005535_12	S0007210_104	S0033456_235
S0011116_188	S0048504_19	S0007076_109	S0031557_168
S0028988_110	S0002431_68	S0070667_116	S0031132_31
S0036752_253	S0000228_262	S0068673_91	S0031132_275
S0050256_21	S0237919_212	S0067478_42	S0031132_196
S0108653_247	S0009423_39	S0067478_127	S0030324_6
S0057267_8	S0024945_46	S0066580_128	S0030324_252
S0022607_213	S0213822_257	S0006623_261	S0030324_223
S0046669_165	S0005139_89	S0006623_15	S0030324_104
S0220820_251	S0007210_192	S0006581_109	S0028988_7
S0005535_92	S0008359_235	S0006531_152	S0028988_110
S0017739_166	S0009806_95	S0006531_151	S0023650_43
S0052776_82	S0014963_36	S0063842_129	S0021535_31
S0050582_15	S0111747_271	S0063842_119	S0020870_42
S0001534_155	S0143083_154	S0063321_217	S0019965_200
S0015261_128	S0005535_116	S0063321_207	S0019965_123
S0015261_246	S0010511_27	S0062087_7	S0018522_113
S0052776_78	S0019443_77	S0060347_122	S0018522_112
S0060162_154	S0041452_94	S0060347_101	S0017284_22
S0103553_218	S0034698_29	S0058411_115	S0017231_171
S0009416_58	S0010284_90	S0005812_24	S0015957_270
S0108653_171	S0022552_19	S0057077_13	S0015957_160
S0108653_258	S0018605_130	S0056296_76	S0015818_208
S0000710_217	S0050687_248	S0056296_191	S0015261_267
S0000710_240	S0110083_115	S0056296_157	S1515600_231
S0093520_120	S0110969_192	S0055601_74	S1489126_205
S0013680_48	S0000890_267	S0054304_204	S0001471_17
S0022607_182	S0033050_269	S0005366_270	S0001471_127
S0050582_21	S0000380_226	S0005139_30	S1406827_258
S0020155_266	S0010405_169	S0005139_268	S1406827_234
S0014018_69	S0013389_74	S0005139_110	S1406827_172
S0028988_7	S0013389_85	S0050687_62	S1406827_171
S0033077_83	S0013454_180	S0050687_248	S1406827_157
S0049758_219	S0021550_26	S0050687_222	S1350650_265
S0076775_117	S0025581_43	S0050687_184	S1350650_152
S0220820_91	S0025581_217	S0004998_6	S0013454_25
S0046669_58	S0034427_99	S0004998_54	S0013186_17
S0000114_8	S0034427_102	S0048588_251	S0011536_64
S0003769_171	S0035212_9	S0047691_218	S0011536_28
S0005535_167	S0039887_209	S0047177_77	S0092768_273
S0015957_160	S0055601_74	S0047177_260	S0081789_49
S0015957_270	S0055601_120	S0047177_236	S0081789_38
S0053672_75	S0057077_13	S0045200_122	S0081789_196
S1489126_72	S0057925_176	S0045200_110	S0008067_152
S0046669_191	S0070667_116	S0004463_15	S0007965_50
S0008743_221	S0078456_219	S0043939_152	S0000679_23
S0020155_26	S0085098_75	S0043442_174	S0066557_129
S0076775_47	S0110083_124	S0043407_194	S0006626_222
S1181591_241	S0158246_87	S0043125_97	S0006626_125
S0003769_199	S0237919_234	S0041946_268	S0658679_221
S0091858_194	S1465910_211	S0041946_21	S0006562_42
S0103553_40	S0001471_53	S0041452_34	S0062875_86
S0005535_94	S0003741_21	S0041452_193	S0062875_116
S0000710_227	S0005405_172	S0000405_243	S0057020_130
S0050582_159	S0009199_16	S0039887_130	S0005660_51
S0008743_27	S0010511_83	S0038773_97	S0005620_41
S0101497_35	S0020076_87	S0037671_247	S0053890_61
S0060162_257	S0024945_58	S0037671_193	S0053890_52
S0033862_44	S0025092_210	S0037671_116	S0053890_163
S0001534_235	S0048504_22	S0037411_203	S0052936_212
S0018522_112	S0052936_188	S0037339_87	S0050296_81
S0049758_270	S0178030_258	S0036572_229	S0049129_27
S0109877_120	S0002514_167	S0036572_105	S0049129_102
S0109877_123	S0002514_258	S0036405_65	S0048504_12
S0033077_35	S0017314_19	S0035018_269	S0048169_34
S0970958_16	S0031200_177	S0034773_33	S0004494_7
S0076775_114	S0200450_27	S0034773_109	S0042994_35
S0108653_250	S0067478_42	S0034008_28	S0042000_17
S1490200_29	S0237919_166	S0033955_101	S0041381_235
S0103553_248	S0007076_109	S0033595_68	S0038144_49
S1497406_96	S0007210_184	S0033595_114	S0036152_126
S0003769_275	S0012584_261	S0032234_242	S0033862_9
S0022607_39	S0013389_150	S0031200_196	S0033862_44
S0016269_250	S0021550_153	S0031200_177	S0033862_101
S0040037_120	S0021716_104	S0031200_167	S0030515_158
S0002815_241	S0021716_106	S0030835_174	S0029465_124
S0002815_44	S0024456_31	S0030436_156	S0029207_9
S0002815_189	S0025581_112	S0030436_103	S0028992_80
S0021677_38	S0028988_113	S0028988_27	S0028988_100
S0101018_34	S0030436_245	S0028988_241	S0002881_22
S0041339_225	S0035108_203	S0028988_113	S0002763_128
S0090576_17	S0065693_127	S0286307_231	S0002763_106
S0090576_112	S0078456_212	S0028368_58	S0020350_16
S0101744_243	S0078834_197	S0028368_205	S0019965_75
S0041339_227	S0085098_46	S0028368_172	S0019746_97
S0041339_258	S0085098_54	S0028368_152	S0019746_176
S0090576_83	S0085098_205	S0028368_122	S0196553_98
S0090576_45	S0094378_156	S0027669_110	S0019427_128
S0067500_162	S0111747_29	S0027327_52	S0018522_46
S0021545_272	S0138875_255	S0027145_238	S0018098_87
S0021545_165	S0441728_154	S0027145_161	S0018067_234
S0021545_20	S0441728_196	S0027092_236	S0018067_230
S0003714_107	S0441728_202	S0025624_169	S0018067_113
S0045260_85	S0441728_267	S0025624_13	S0017158_258
S0021545_99	S1465910_58	S0025581_220	S0017158_245
S0021545_221	S0035108_268	S0025581_217	S0016908_190
S0021545_26	S0037465_182	S0025581_112	S0015311_96
S1345926_90	S0001471_98	S0025386_45	S0015311_13
S0023067_275	S0005405_244	S0025386_130	S0015311_113
S0039579_110	S0025092_24	S0002514_255	S1497406_111
S0060257_204	S0025092_242	S0002514_216	S1489126_17
S0808845_38	S0048504_75	S0002514_207	S1406827_166
S0032667_33	S0002514_255	S0002514_167	S0012738_224
S0032667_40	S0016549_91	S0024456_31	S0012738_159
S0002970_53	S0029788_177	S0002407_210	S0012684_58
S0808845_17	S0021204_253	S0023881_181	S0011616_70
S0037355_172	S0017003_270	S0023881_178	S0011616_12
S0002970_6	S0034739_206	S0023881_168	S0010511_83
S0039579_108	S0047177_236	S0023834_152	S0101497_32
S0102399_159	S0047177_260	S0023196_177	S0050296_72
S0102399_192	S0006478_75	S0023133_15	S0050296_65
S0054041_185	S0012811_18	S0022885_222	S0042132_158
S0004739_105	S0058411_66	S0000228_262	S0034818_228
S0054041_158	S0083178_85	S0000228_186	S0034675_275
S0183870_42	S0138875_248	S0000228_103	S0023421_48
S0644283_19	S0158416_7	S0022785_262	S0023421_103
S0012527_17	S0213822_201	S0022263_149	S0021677_87
S0012527_86	S0005535_84	S0021716_202	S0015159_125
S0012527_252	S0005535_190	S0021550_36	S1162555_37
S0012669_101	S0035108_236	S0215012_111	S0000974_132
S0644283_12	S0068336_65	S0018711_121	S0970958_16
S0012527_203	S0021204_109	S0018084_218	S0970260_34
S0001499_129	S0000364_263	S0018084_163	S0009507_81
S0025240_82	S0006531_152	S0018084_124	S0090230_52
S0043830_87	S0008399_184	S0018084_103	S0090230_236
S0026637_179	S0013360_24	S0018011_213	S0088368_121
S0093136_131	S0028988_27	S0016855_33	S0088368_109
S0045010_66	S0033595_68	S0016855_185	S0008820_242
S0001499_121	S0037671_116	S0016549_193	S0008820_214
S0025240_31	S0037671_257	S0016549_165	S0088059_256
S0027075_104	S0039887_130	S0158416_210	S0008563_77
S0043830_33	S0108409_127	S0158416_176	S0008563_46
S0033647_197	S0110969_38	S0158416_158	S0008563_270
S0033647_11	S0110969_191	S0158246_38	S0008467_233
S0093136_245	S0000679_32	S0015711_275	S0008467_228
S0093136_246	S0002431_40	S0154468_52	S0083244_157
S0004682_58	S0010511_68	S0152472_13	S0008133_60
S0644283_68	S0002514_216	S1515600_35	S0008133_128
S0012669_176	S0014630_164	S1509374_122	S0078323_226
S0012527_75	S0025212_236	S0001476_81	S0078323_202
S0093136_249	S0034500_97	S0001476_245	S0076343_83
S0009294_20	S0041452_193	S0001476_228	S0076343_271
S0026637_215	S0000890_38	S0001471_124	S0076343_165
S0025240_121	S0005366_86	S1465910_58	S0076182_13
S0012527_212	S0060062_107	S1465910_266	S0007415_112
S0076775_270	S0009423_85	S1465910_211	S0007383_272
S0097079_196	S0237919_264	S1465910_195	S0007383_235
S1489126_259	S0013389_12	S1465910_162	S0007383_21
S0005535_129	S0085098_208	S1465910_102	S0007333_195
S0017330_240	S0094378_7	S0014630_225	S0007230_60
S0003741_16	S0012584_49	S0014630_164	S0007230_53
S0032155_152	S0094378_186	S0143083_38	S0007230_132
S0076775_217	S0012811_72	S0143083_154	S0000716_126
S0037175_275	S0012811_130	S0138875_248	S0007136_52
S0048332_127	S0027327_52	S0138875_112	S0712717_60
S0101497_95	S0035108_273	S0013469_40	S0712717_114
S0048332_42	S0012139_12	S0013454_129	S0069699_38
S0042000_17	S0009806_269	S0013389_74	S0069510_97
S1489126_256	S0109877_93	S0013389_162	S0693127_6
S1489126_264	S0000380_110	S0013389_150	S0693127_18
S0048332_39	S0007210_163	S0013389_12	S0693127_130
S0048332_201	S0040525_171	S0133632_92	S0672149_181
S0002431_43	S0037465_183	S0013106_7	S0672149_168
S0052936_266	S0018283_43	S0013106_132	S0668916_98
S0002431_102	S0031132_114	S0012811_156	S0668092_23
S0037175_125	S0021764_34	S0012584_261	S0666500_113
S0037175_109	S0034500_217	S0012584_112	S0666295_103
S0037175_252	S0040914_53	S0012584_102	S0666267_259
S0052936_179	S0002514_112	S0125539_259	S0666267_195
S0011532_261	S0002407_91	S0125539_183	S0664381_222
S0011532_207	S0005812_24	S0012010_22	S0664381_221
S0023803_58	S0001471_94	S0012010_212	S0664381_219
S0021276_208	S0033955_17	S0012010_201	S0664381_175
S0079821_94	S0030324_101	S0012010_175	S0663712_90
S0053580_185	S1465910_102	S0012010_162	S0663712_149
S0098587_110	S0043442_40	S0011983_61	S0661737_264
S0098587_116	S0012139_85	S0011882_82	S0661737_263
S0004380_74	S0021550_236	S0011882_262	S0661672_56
S0053580_245	S0005139_211	S0011882_181	S0661672_14
S0021276_115	S0023196_177	S1182672_39	S0660965_45
S0004380_264	S0113920_40	S1181591_73	S0660965_246
S0043830_69	S0054150_21	S0116845_16	S0660965_231
S0028800_221	S0012811_271	S0116014_180	S0659707_90
S0028800_206	S0021550_36	S0113920_18	S0659707_89
S0023803_31	S0110083_88	S0011258_81	S0659353_253
S0019807_10	S0030436_156	S0011258_177	S0658388_42
S0079821_153	S0111747_247	S0011258_117	S0065788_58
S0778381_59	S0046065_213	S0110083_124	S0065788_153
S0000974_68	S0013389_162	S0109359_14	S0657226_111
S0094934_17	S0028988_25	S0108409_127	S0006418_30
S0008595_170	S0035212_11	S0107629_62	S0063258_273
S0020384_272	S0178030_232	S0010284_90	S0063006_79
S0043830_49	S0037465_199	S0001022_90	S0063006_41
S0778381_167	S0023130_199	S0001022_102	S0063006_254
S0007420_36	S0209538_242	S0001022_101	S0063006_252
S0195693_46	S0005405_239	S0010164_180	S0063006_230
S0004739_24	S1401273_82	S0010128_155	S0063006_199
S0062104_154	S0020129_47	S0001007_162	S0063006_191
S0004739_198	S0000228_103	S0001007_159	S0063006_183
S0001499_88	S0034500_130	S0097815_227	S0063006_162
S0012669_59	S0034500_247	S0092768_105	S0063006_161
S0007866_111	S0028519_85	S0092768_104	S0063006_154
S0025240_8	S0008408_55	S0091858_65	S0062030_72
S0020384_228	S0002514_266	S0008399_228	S0058784_47
S0778381_99	S0031200_196	S0079568_229	S0057716_20
S0001499_52	S0025212_180	S0077836_266	S0057716_106
S0004739_246	S0017330_160	S0077836_115	S0055994_46
S0020384_227	S0024945_59	S0076143_118	S0055994_236
S0048480_7	S0133632_92	S0075549_132	S0055994_115
S0004739_177	S0006531_151	S0074833_16	S0055994_112
S0001499_46	S0058247_60	S0741782_105	S0005451_79
S0023803_83	S0024945_222	S0007210_275	S0544855_111
S0015328_9	S0000802_33	S0068572_194	S0054131_78
S0002424_209	S0022785_263	S0062338_203	S0053691_52
S0012293_44	S0006623_264	S0622591_172	S0053691_31
S0012293_45	S0025212_249	S0006215_262	S0053259_186
S0012293_240	S0028891_238	S0006112_65	S0053036_50
S0012293_152	S0031843_231	S0059896_119	S0053036_271
S0025574_194	S0038381_26	S0059896_112	S0053036_258
S0025574_263	S0023784_246	S0005405_239	S0053036_256
S0031250_87	S0055595_8	S0005405_209	S0053036_149
S0027963_57	S0058500_76	S0005405_172	S0053036_119
S0031250_120	S0031843_58	S0005405_100	S0052566_164
S0035097_264	S0023784_30	S0050443_97	S0051298_13
S0005620_18	S0027207_197	S0050443_90	S0000509_166
S0098546_51	S0047363_183	S0050443_108	S0049755_12
S0080398_120	S0044392_122	S0000489_53	S0049638_54
S0080398_129	S0031843_30	S0000489_35	S0049638_43
S0098546_78	S0031843_35	S0048504_265	S0049638_196
S0005620_22	S0047363_204	S0048504_252	S0047603_48
S0159636_119	S0047363_207	S0048504_173	S0047603_235
S0033389_99	S0055595_178	S0045451_151	S0047603_15
S1162555_6	S0064109_29	S0043817_222	S0047403_207
S0010894_79	S0096453_20	S0043389_150	S0046466_196
S0033569_52	S0038381_88	S0042316_165	S0045650_127
S1162555_117	S0009453_251	S0042000_205	S0045450_269
S0025448_50	S0057998_56	S0040525_56	S0044767_252
S0033569_180	S0058500_124	S0040525_223	S0044685_156
S0038592_57	S1345926_62	S0040525_171	S0044615_43
S0038592_81	S0031843_152	S0040326_252	S0044615_274
S0038592_162	S1345926_207	S0040326_238	S0044615_271
S0038592_249	S0044392_268	S0040326_199	S0044615_254
S0010894_230	S0003998_130	S0040022_90	S0044615_244
S0038592_241	S0009994_121	S0039281_95	S0044615_216
S0010894_9	S0027207_176	S0038718_199	S0044615_190
S0010894_167	S0038381_6	S0038247_93	S0044615_173
S0025448_126	S0003998_109	S0038247_70	S0044180_60
S0159636_39	S0044392_116	S0038079_97	S0043897_84
S0033569_192	S0037570_176	S0037986_109	S0043897_245
S0038592_220	S0010372_238	S0037465_219	S0043897_242
S0010894_26	S0009453_221	S0037465_199	S0043830_59
S0031986_53	S0037203_12	S0003741_243	S0042606_69
S0019460_20	S0057998_65	S0003741_21	S0041341_66
S0020417_178	S0023784_247	S0003741_158	S0041341_258
S0008155_252	S0055595_264	S0036640_70	S0041341_162
S0020417_66	S0033725_69	S0036640_40	S0041341_109
S0008155_197	S0012519_82	S0035849_248	S0040861_194
S0008155_105	S0033795_201	S0035849_218	S0040793_178
S0008155_106	S0012414_154	S0035849_16	S0040096_268
S0027963_126	S0020523_245	S0035849_152	S0040096_250
S0008155_126	S0020874_24	S0035711_42	S0039447_120
S0020417_217	S0033249_259	S0000356_55	S0039404_58
S0020417_60	S0069245_245	S0035321_188	S0039070_110
S0005620_41	S0003714_94	S0035184_171	S0038766_98
S0035097_167	S0069245_188	S0035108_268	S0003831_218
S0035097_255	S0069245_240	S0035108_236	S0038206_222
S0025120_28	S0012414_153	S0033776_19	S0038206_221
S0027963_87	S0093969_161	S0033776_154	S0038206_124
S0025120_224	S0038110_115	S0033400_124	S0038206_121
S0080398_104	S0038110_257	S0032667_42	S0038167_237
S0025448_9	S0069245_246	S0032667_113	S0037917_255
S1162555_22	S0093969_197	S0032252_103	S0037905_80
S0025448_51	S0010389_152	S0031673_90	S0037905_26
S0159636_84	S0026700_109	S0031673_252	S0037905_224
OS0005608_215	S0069245_177	S0031132_114	S0037905_212
OS0039688_180	S0017842_161	S0030967_254	S0037905_187
OS0000697_221	S0033249_87	S0030967_179	S0037724_255
OS0039914_204	S0034729_227	S0030967_100	S0037582_151
OS0090812_108	S0069245_212	S0030852_166	S0037356_164
OS0019992_241	S0020874_261	S0030729_62	S0037177_265
OS0035750_211	S0032643_103	S0030585_63	S0037177_197
OS0035750_92	S0003714_239	S0030585_62	S0037025_80
OS0035750_190	S0033249_100	S0030470_127	S0036887_188
OS0015905_275	S0034729_265	S0030239_114	S0036887_165
OS0014325_167	S0003714_227	S0029957_256	S0036255_64
OS0036543_216	S0033249_174	S0029792_273	S0036075_57
OS0038299_125	S0069245_178	S0029792_234	S0036075_37
OS0036255_209	S0004943_199	S0029792_206	S0036075_260
OS0012814_38	S0012414_208	S0029792_169	S0036075_172
OS0015905_187	S0012519_17	S0029663_201	S0035219_175
OS0036255_64	S0101018_49	S0029663_192	S0034973_180
OS0036255_127	S0011445_80	S0029663_17	S0003417_219
OS0036543_98	S0064111_179	S0029493_209	S0034105_198
OS0035750_271	S0001499_109	S0029413_197	S0033647_78
OS0039688_91	S0013262_176	S0029413_106	S0033647_55
OS0032274_105	S0049281_105	S0028992_46	S0033358_269
OS0039688_89	S0028800_15	S0028858_250	S0033358_197
OS0015905_54	S0000340_186	S0002878_208	S0032561_153
OS0015905_175	S0040398_233	S0028744_79	S0003234_87
OS0015905_213	S0039684_217	S0028744_76	S0003234_127
OS0015905_234	S0021115_229	S0028744_7	S0003234_104
OS0000697_106	S0051255_42	S0028151_244	S0003234_100
OS0036255_258	S0003773_40	S0028148_153	S0032155_213
OS0970260_34	S0037637_82	S0027092_41	S0032155_198
OS0012814_129	S0044615_266	S0026392_60	S0032155_194
OS0035750_185	S0353370_8	S0026392_222	S0031986_112
OS0038299_121	S0028252_208	S0026392_125	S0031672_239
OS0015905_33	S0059435_98	S0026370_83	S0030953_123
OS0095611_155	S0005213_207	S0026348_42	S0029737_253
S1051094_25	S0020469_107	S0026348_218	S0028105_250
S0023881_67	S0026637_11	S0026348_115	S0028105_223
S0113920_93	S0035205_115	S0025689_10	S0028105_220
S0061857_259	S0043830_11	S0025648_215	S0028105_204
S0063726_254	S0049281_150	S0023767_197	S0028105_177
S0021894_224	S0051485_68	S0023235_54	S0028105_174
S0037681_243	S0053580_200	S0022697_227	S0002783_82
S0023626_93	S0756662_229	S0022477_120	S0002783_27
S0002434_59	S0756662_258	S0022477_115	S0027782_119
S0001025_274	S0011702_97	S0021308_157	S0027705_116
S0011665_248	S0010223_107	S0021204_53	S0027507_217
S0013360_266	S0010223_228	S0020432_163	S0027290_105
S0006933_28	S0020466_256	S0019792_251	S0027150_245
S0030436_247	S0028252_183	S0019792_227	S0027150_239
S0094840_105	S0028252_275	S0019792_205	S0027150_237
S0036397_29	S0020384_8	S0019746_196	S0026262_178
S0037681_263	S0041696_122	S0018846_235	S0025942_30
S0000987_249	S0005707_46	S0018784_30	S0025571_107
S0016855_67	S0011702_90	S0018784_174	S0025240_25
S0008526_109	S0039684_244	S0182856_274	S0024561_220
S0005395_228	S0195693_43	S0182856_174	S0002431_18
S0013469_233	S0031273_214	S0182856_158	S0002424_109
S0166983_262	S0040398_272	S0017825_105	S0022931_108
S0023626_23	S0015727_235	S0178030_232	S0022657_93
S0011637_210	S0015727_40	S0178030_225	S0022657_68
S0000380_201	S0000340_179	S0017330_28	S0020466_214
S0023130_224	S0009979_224	S0017174_171	S0020271_16
S0070667_112	S0009294_179	S0016249_153	S0020213_248
S0094840_205	S0009979_122	S0016249_150	S0019755_64
S0025624_260	S0038998_87	S0016249_107	S0195693_70
S0000114_40	S0053007_236	S0001614_40	S0019460_20
S0018015_53	S0107120_117	S0016044_6	S0019274_122
S0033595_176	S0009979_272	S0016044_55	S0019003_38
S0009468_80	S0021115_25	S1514117_87	S0019003_24
S0013360_60	S0031273_61	S1514117_69	S0018943_65
S0015429_108	S0034964_42	S1497406_117	S0018943_64
S0015429_193	S0039684_200	S1497406_112	S0018943_39
S0021894_210	S0001499_112	S0014932_103	S0018943_20
S0023130_58	S0036265_212	S1489126_85	S0187969_28
S0029493_39	S0064111_125	S1489126_40	S0018731_250
S0031305_112	S0353370_119	S1489126_266	S0018731_196
S0036397_226	S0000737_79	S1489126_230	S0018573_19
S0036397_233	S0066296_41	S1489126_197	S0018242_117
S0037671_19	S0004739_204	S1483967_244	S0017690_116
S0040862_14	S0019807_161	S0001471_98	S0017282_265
S0050687_171	S0034170_123	S0001471_53	S0017282_120
S0061271_108	S0009230_6	S1455821_212	S0017282_109
S0061857_100	S0077012_50	S1455821_155	S0016929_77
S0090069_241	S0007383_34	S0014110_81	S0016929_184
S0113920_91	S0034964_19	S0014110_263	S0016929_181
S0113920_162	S0025369_59	S0014035_56	S0016482_271
S0113920_173	S0067145_272	S0014035_262	S0016355_165
S0138875_236	S1212570_169	S0014035_151	S0162721_83
S0166983_265	S0034964_75	S0014035_116	S0016089_210
S0305573_170	S0017376_38	S0013078_101	S0159971_235
S1465910_47	S0000340_102	S0012684_16	S0015987_7
S0000831_79	S0010223_232	S0011645_32	S0015277_239
S0014548_111	S0008243_87	S0011645_124	S1481024_231
S0025624_253	S0053580_188	S1162555_48	S0014618_271
S0048214_108	S0005213_56	S0011491_124	S0014618_268
S0138875_218	S0018490_223	S0011112_54	S0014618_170
S0000987_193	S0021901_126	S0011112_120	S0014618_156
S0025109_66	S0077177_174	S0010931_74	S1440980_59
S0025109_31	S0033302_52	S0010931_104	S1440980_233
S0103553_96	S0004739_126	S0108653_18	S0014119_31
S0000327_33	S0005213_106	S0010511_68	S1350349_16
S0013360_211	S0011118_9	S0010379_74	S0012846_154
S0015429_72	S0012302_32	S0103707_116	S1255744_263
S0015429_241	S0020469_51	S0010267_179	S0012465_236
S0017586_256	S0023803_108	S0100101_19	S1213448_268
S0025581_100	S0035205_96	S0087064_87	S1213358_170
S0028519_174	S0050587_96	S0007136_31	S0118247_38
S0030436_94	S0054981_8	S0006489_69	S1175039_85
S0034754_198	S0037637_32	S0006489_66	S0011702_90
S0036752_125	S0007420_79	S0005697_199	S0011702_69
S0037671_226	S1497341_273	S0044814_247	S0116784_83
S0039367_120	S0003773_65	S0033186_93	S0116784_193
S0050687_161	S0036265_91	S0003234_103	S0108969_35
S0053418_222	S0064111_257	S1401273_255	S0108969_162
S0055293_274	S0353370_268	S1401273_170	S0108097_52
S0056296_89	S0020466_220	S0000974_68	S0104091_133
S0063726_85	S0021901_18	S0097357_272	S0103980_82
S0070667_92	S0051255_100	S0097357_241	S0010106_257
S0070667_118	S0038631_118	S0097357_167	S1006488_64
S0070667_128	S0026637_43	S0097357_112	S1006488_157
S0087997_22	S0077177_153	S0096186_96	S0897710_106
S0093593_63	S0011532_255	S0095327_39	S0832020_93
S0095809_10	S0019807_112	S0094871_64	S0832020_39
S0095809_238	S0019807_173	S0093136_272	S0081204_99
S0151270_55	S0028628_260	S0093136_189	S0007576_199
S0166983_64	S0034170_176	S0009230_6	S0074642_213
S1085989_194	S0000340_192	S0091320_252	S0006941_126
S1181591_115	S0009230_60	S0091320_251	S0006936_41
S1195681_181	S0027396_123	S0091320_149	S0006936_38
S1490200_27	S0025718_206	S0000898_173	S0067996_264
S0138875_117	S0018490_269	S0000898_126	S0667550_91
S0138875_237	S0020580_203	S0890969_61	S0667550_70
S0009435_202	S0033904_113	S0890969_200	S0667550_257
S0045765_43	S0000340_230	S0008805_10	S0667550_223
S0045765_227	S0009899_23	S0000874_223	S0667550_222
S0000987_219	S1212570_92	S0000874_18	S0667550_201
S0012811_113	S1212570_93	S0000874_178	S0667550_197
S0075098_224	S0021901_16	S0008727_21	S0667550_150
S0041946_161	S0009979_125	S0086666_8	S0660942_82
S0025109_184	S0008243_72	S0086666_272	S0660942_120
S0012316_21	S0053580_206	S0086666_118	S0660606_181
S0021894_227	S0000737_170	S0008641_249	S0660025_41
S0034754_276	S0005213_95	S0008641_242	S0660025_104
S0037671_164	S0028800_269	S0008641_174	S0065788_26
S0054717_48	S0054981_228	S0008595_34	S0000641_34
S0087997_196	S0035173_105	S0084899_222	S0005496_84
S0095809_49	S0035173_197	S0084899_209	S0005496_260
S0095809_246	S0021901_182	S0084247_243	S0005496_210
S0000987_152	S0021115_235	S0084247_18	S0005496_125
S0000695_162	S0019919_95	S0084247_175	S0053691_225
S0009435_233	S0019919_201	S0008396_97	S0053691_174
S0009468_188	S0019919_207	S0008396_96	S0052324_208
S0021657_113	S0004739_266	S0008396_56	S0051566_46
S0053418_237	S0033302_116	S0008326_272	S0050084_61
S0138875_59	S0007420_84	S0008259_151	S0046695_69
S0016855_275	S0020466_214	S0825754_225	S0046695_27
S0029737_52	S0020469_253	S0080398_80	S0045424_155
S0002436_119	S0023803_105	S0080398_51	S0043830_37
S0008526_33	S0035205_106	S0079652_225	S0043830_106
S0103553_178	S0043830_55	S0007946_76	S0004380_65
S0022820_244	S0049281_167	S0791051_130	S0043747_227
S0046065_207	S0064111_250	S0007800_38	S0043500_272
S0045200_100	S0003773_245	S0007800_158	S0041540_8
S0013389_267	S0005213_240	S0077746_232	S0041540_68
S0286307_50	S0018490_247	S0077746_190	S0041318_70
S0030436_105	S0020111_18	S0077746_187	S0041318_6
S0090069_155	S0033302_239	S0077177_236	S0040989_269
S0048571_37	S0038631_46	S0077177_183	S0040017_212
S0040914_229	S0077177_150	S0077177_153	S0040017_186
S0021894_225	S0007420_70	S0077177_150	S0040017_161
S0029788_94	S0019807_70	S0076063_85	S0039539_78
S0000987_167	S0023063_62	S0756662_229	S0039539_225
S0034754_106	S0038998_125	S0075026_264	S0039539_14
S0019586_96	S0049281_264	S0075026_21	S0036265_87
S0028575_127	S0039684_257	S0007420_79	S0035576_236
S0037671_244	S0353370_150	S0007420_52	S0035522_30
S0046065_52	S0009559_53	S0007315_74	S0032274_105
S0046065_250	S0051830_162	S0007315_42	S0031852_42
S0012139_152	S0038631_23	S0007230_266	S0031086_213
S0102746_262	S0039218_175	S0007230_196	S0031086_170
S0012648_235	S0040398_197	S0007230_176	S0030295_18
S0027327_25	S0034170_202	S0007230_162	S0030295_116
S0054717_46	S0077012_188	S0714677_69	S0028406_67
S0158416_16	S0009560_60	S0071147_258	S0026692_180
S0012648_101	S0026637_18	S0071147_215	S0026637_215
S0012687_217	S0032679_20	S0693127_258	S0024069_194
S0166536_164	S0039684_201	S0693127_250	S0024069_172
S0009435_103	S0044615_239	S0693127_170	S0024043_11
S0089650_202	S0028800_14	S0693127_157	S0024043_103
S0029493_232	S0005026_122	S0679088_256	S0021276_208
S0050687_160	S0011445_184	S0679088_214	S0020611_72
S0005255_228	S0007315_109	S0679088_166	S0019440_172
S0003189_92	S0043830_7	S0067534_96	S0019422_79
S0040914_271	S0047468_275	S0067534_33	S0018864_210
S0042111_222	S0018847_238	S0067424_219	S0018478_171
S0015341_22	S0034170_186	S0066557_239	S0017374_201
S0015341_165	S0035205_22	S0066557_118	S0017294_211
S0029788_204	S0028800_59	S0006650_25	S0017294_185
S0047691_187	S0011702_65	S0006650_156	S0016828_167
S0029788_101	S0021901_44	S0066292_59	S0015683_208
S0001025_154	S0038631_201	S0066292_109	S0001499_76
S0048214_186	S0038631_240	S0066213_179	S1481024_15
S0011665_203	S0015727_204	S0066213_107	S0014641_105
S0102746_71	S0015727_211	S0659222_128	S0014577_163
S0000327_91	S0020045_252	S0659222_119	S0012786_204
S0009199_30	S0018490_186	S0659222_117	S0011831_111
S0012687_81	S0009899_195	S0006541_40	S0011177_23
S0089650_102	S0028628_269	S0064327_237	OS0017595_126
S0013233_103	S0051830_259	S0064327_213	OS0010215_46
S0015221_201	S0051255_15	S0006428_266	OS0010215_258
S0015221_243	S0031273_213	S0006428_265	OS0039070_158
S0013233_43	S0037637_264	S0006428_16	OS0019427_89
S0013233_163	S0037637_242	S0063750_183	OS0050102_174
S0013233_89	S0064111_259	S0063750_118	OS1482485_99
S0022253_112	S0059435_119	S0006347_57	OS0028074_86
S0032480_209	S0018740_7	S0006341_51	OS0010215_257
S0013155_73	S0002389_67	S0061685_222	OS0003831_89
S0013155_264	S0005707_109	S0061685_194	OS0012814_38
S0032480_255	S0013262_205	S0060715_176	OS0017595_122
S0013155_229	S0021450_199	S0059839_104	OS0003831_97
S0035086_161	S0023803_46	S0059705_237	OS0034777_90
S0023784_228	S0026637_217	S0059705_111	OS0034777_111
S0035805_37	S0034387_245	S0059617_55	OS0050102_210
S0009899_180	S0038998_75	S0059345_46	OS0012814_129
S0031138_235	S0051485_223	S0057919_261	S0009975_14
S0038206_205	S0053007_199	S0057919_158	S0089650_202
S0007305_19	S0054853_33	S0005658_37	S0089650_131
S0013262_60	S0021901_154	S0056225_149	S0008677_111
S0018386_196	S0011445_264	S0005581_77	S0007311_274
S0018386_252	S0039684_131	S0005581_51	S0007311_219
S0031138_219	S0028628_203	S0005581_225	S0072865_234
S0038206_158	S0027785_8	S0055595_8	S0071862_36
S0007313_263	S0039684_57	S0055595_263	S0071862_156
S0077012_185	S0034964_87	S0055595_122	S0070667_128
S0007305_228	S0064111_239	S0005496_205	S0070667_118
S0007305_162	S0020466_159	S0054853_33	S0070667_112
S0007539_111	S0028252_107	S0054853_246	S0006531_25
S0007313_246	S0054853_47	S0054853_207	S0006531_153
S0027075_95	S0008298_18	S0054853_105	S0006531_118
S0031138_176	S0008298_100	S0054304_157	S0006531_100
S0039868_253	S0063750_155	S0054131_41	S0063968_88
S0026283_115	S0008298_82	S0053580_245	S0063968_28
S0018386_194	S0063750_118	S0053580_206	S0063968_167
S0038206_201	S0008298_7	S0053580_200	S0063726_254
S0039868_21	S0063750_183	S0053296_92	S0062338_243
S0127301_87	S0040297_233	S0005312_224	S0062338_229
S0010284_15	S0021204_53	S0005312_221	S0062338_217
S0030859_197	S0016044_55	S0005312_184	S0062338_214
S0038659_29	S0006033_20	S0005312_162	S0062338_16
S0034081_58	S0036029_71	S0052647_256	S0062338_107
S0035564_30	S0004032_13	S0052647_210	S0061857_200
S0010284_36	S0031673_252	S0052647_101	S0061857_188
S0006933_46	S1401273_255	S0052113_81	S0061857_100
S0048214_214	S0052350_167	S0051338_268	S0061271_275
S0053007_172	S1497406_112	S0051338_187	S0052776_78
S0020384_65	S0036029_26	S0050960_248	S0052776_64
S0015383_114	S0016044_6	S0050960_239	S0005255_228
S0015383_234	S0006033_200	S0050960_127	S0052483_228
S0053007_215	S0076775_231	S0505295_183	S0052483_123
S0095777_273	S0006033_107	S0050333_76	S0051746_184
S0022295_74	S0036302_77	S0049939_9	S0050582_21
S0047965_188	S0048504_265	S0049939_62	S0050582_15
S0034330_41	S0013078_101	S0049939_112	S0050201_236
S0034330_236	S0052936_248	S0049749_201	S0048214_186
S0011080_119	S0021204_242	S0049561_38	S0047691_92
S0022295_112	S0021204_246	S0049561_173	S0047691_216
S0042519_108	S1401273_170	S0049032_98	S0047691_187
S0012669_56	S0043389_150	S0049032_9	S0047691_181
S0042519_23	S0036302_88	S0049032_24	S0046669_165
S0019309_92	S0006033_194	S0000489_92	S0004463_207
S0019309_111	S0031673_90	S0048431_77	S0041452_192
S0019309_240	S0016249_107	S0048431_76	S0041452_176
S0005416_242	S0016249_153	S0048237_173	S0041452_149
S0005416_197	S0014230_187	S0000480_72	S0039887_61
S0005416_75	S0014230_255	S0047965_246	S0038792_129
S0021809_22	S0016044_179	S0047965_188	S0038792_100
S0019166_209	S0052350_251	S0047363_237	S0038773_264
S0019166_251	S0043817_222	S0047363_180	S0038718_101
S0019166_35	S0048504_112	S0047363_179	S0037671_244
S0019166_250	S0004032_197	S0047363_159	S0037671_226
S0021617_201	S0016249_41	S0047247_205	S0037671_19
S0011362_257	S0016044_62	S0046466_178	S0037671_164
S0013036_84	S0016044_23	S0046466_173	S0037432_227
S0013036_165	S0021204_33	S0046029_64	S0037432_218
S0012313_258	S0016044_68	S0004570_45	S0037432_217
S0000855_210	S0102372_245	S0045637_60	S0037432_175
S0015092_119	S0033776_154	S0045451_61	S0037175_252
S0027963_184	S0011491_124	S0045451_252	S0037175_109
S0006860_92	S0014110_263	S0045451_166	S0035564_272
S0033389_169	S0007210_213	S0045451_100	S0035486_150
S0029995_69	S0003741_158	S0045355_55	S0035018_200
S0008179_72	S0010511_43	S0045355_166	S0034434_103
S0000931_209	S0006033_177	S0045355_114	S0033398_11
S0015413_10	S1489126_85	S0044881_178	S0031664_100
S0015413_217	S0033776_233	S0044656_238	S0030025_191
S0041308_261	S0029413_197	S0044602_55	S0030025_187
S0019078_217	S0020432_163	S0044259_206	S0030025_162
S0014085_165	S0014791_220	S0000442_169	S0029788_225
S0041308_270	S0033776_19	S0043861_71	S0029788_204
S0019078_274	S0006033_195	S0043830_98	S0029788_101
S0018827_37	S0038228_42	S0043830_7	S0028934_112
S0041308_60	S0062338_34	S0043830_55	S0028889_181
S0006489_56	S0026370_118	S0043830_40	S0286307_50
S0029306_153	S0029413_106	S0043830_20	S0286307_204
S0041928_62	S0014110_81	S0043830_118	S0027673_21
S0041928_175	S0017330_28	S0004380_218	S0027504_49
S0018827_220	S0035849_152	S0004379_268	S0027504_261
S0019078_248	S0006215_54	S0004379_262	S0027504_222
S0041308_242	S0002670_91	S0043705_187	S0027504_153
S0041308_210	S0002670_9	S0043700_30	S0027504_110
S0041308_172	S0002670_101	S0043700_269	S0027327_115
S0033976_185	S0007136_31	S0043700_206	S0025624_22
S0041308_186	S0202198_197	S0042172_41	S0025624_172
S0029957_60	S0032667_42	S0041809_93	S0025581_100
S0029957_257	S0022102_213	S0041809_62	S0002436_119
S0029957_271	S0202198_121	S0041809_35	S0023504_46
S0019837_207	S0022102_260	S0041340_94	S0023504_23
S0005364_215	S0004711_187	S0041340_8	S0023455_49
S0029957_250	S0032667_113	S0041340_65	S0023455_231
S0029138_33	S0016668_40	S0041340_275	S0023455_230
S0005364_113	S0060257_124	S0041340_240	S0023455_209
S0029957_55	S0060257_225	S0041308_270	S0023130_58
S0029957_242	S0015525_85	S0041308_261	S0023130_224
S0029138_266	S0016668_239	S0041308_242	S0022820_116
S0037037_97	S0060257_217	S0041308_210	S0022607_213
S0031870_19	S0016668_252	S0041308_186	S0022607_182
OS0028999_261	S0015176_169	S0041308_181	S0022403_243
OS0165418_261	S0015176_173	S0041308_172	S0022403_185
OS0042853_249	S0015176_208	S0000413_255	S0022403_12
OS0005435_36	S0005171_253	S0041111_51	S0021716_101
OS0088145_92	S0005171_52	S0041111_257	S0020497_50
OS0007356_214	S0005171_192	S0041111_210	S0020497_166
OS0016909_190	S0023913_154	S0004097_29	S0020155_26
OS0021398_185	S0075549_132	S0004097_127	S0020155_20
OS0014299_20	S0031986_81	S0040822_215	S0019606_229
OS0030660_265	S0031986_27	S0040822_191	S0018481_112
OS0051651_265	S0025448_123	S0040822_115	S0018011_244
OS0000716_126	S1162555_48	S0040726_111	S0178917_38
OS0002326_113	S0084837_271	S0040720_74	S0166983_64
OS0005435_44	S0001614_259	S0040720_44	S0166983_262
OS0005435_71	S0000510_272	S0040720_258	S0161876_120
OS0010700_170	S0029792_234	S0040576_75	S0015429_241
OS0016037_201	S0000510_173	S0040452_272	S0015429_232
OS0016521_77	S0021306_48	S0040452_218	S0015429_193
OS0020271_16	S0021306_260	S0040452_167	S0015429_108
OS0020407_227	S0018846_34	S0040452_110	S0015341_245
OS0020611_72	S0018846_192	S0040398_233	S0015341_22
OS0022041_267	S0031870_51	S0040398_197	S1465910_122
OS0033312_244	S0001614_219	S0040207_227	S0143083_204
OS0036166_273	S0021306_212	S0040207_226	S0143083_13
OS0037094_28	S0000510_267	S0040207_152	S0138882_254
OS0039226_164	S0001614_266	S0040116_97	S0138882_253
OS0039305_39	S0029792_273	S0040030_100	S0138875_254
OS0039305_108	S1514117_97	S0039868_90	S0138875_237
OS0039395_125	S0014932_103	S0039868_253	S0138875_236
OS0039404_58	S0029792_50	S0039707_71	S0138875_233
OS0041477_259	S0084837_248	S0039333_227	S0138875_218
OS0049638_43	S0031870_30	S0039256_218	S0138875_117
OS0055994_46	S0018784_30	S0039256_197	S0136287_124
OS0055994_112	S0031650_241	S0039130_254	S0013389_64
OS0098730_100	S0009306_124	S0038965_271	S0013389_196
OS0165418_122	S0029792_206	S0038965_179	S0013360_266
OS0016148_130	S0018846_235	S0038936_191	S0013360_230
OS0042978_176	S0030470_127	S0038826_27	S0013360_211
OS0015736_112	S0909543_265	S0038631_46	S0013360_181
OS0043003_172	S0140643_233	S0038631_240	S0012811_113
OS0026887_243	S0140643_232	S0038631_201	S0012684_13
OS0088145_184	S0140643_242	S0038592_181	S0012684_122
OS0088145_260	S0060208_105	S0038401_153	S0012584_265
OS0008227_236	S0028992_46	S0038110_43	S0012564_255
OS0041607_206	S0622591_192	S0038110_257	S0011882_198
OS0037429_196	S0000586_68	S0038094_220	S1181591_115
OS0041540_8	S0140643_189	S0038058_185	S0116865_114
OS0002326_126	S0140643_167	S0003757_45	S0116014_242
OS0008133_128	S0060208_127	S0003757_247	S0114496_92
OS0020407_252	S0056489_105	S0003757_175	S0111747_268
OS0030804_220	S0909543_264	S0003757_122	S0111747_156
OS0034741_155	S0052658_215	S0037037_94	S0111747_124
OS0039305_110	S0038299_275	S0036900_34	S1085989_194
OS0039395_163	S0140643_200	S0036842_42	S0108409_267
OS0040096_250	S0000586_106	S0036842_180	S0103553_96
OS0043897_231	S1486984_92	S0036507_127	S0103553_55
OS0046963_59	S0094026_148	S0036265_257	S0103553_40
OS0073128_182	S0028992_36	S0036265_212	S0103553_218
OS0080808_267	S0038949_227	S0035868_97	S0103553_178
OS0035693_238	S0044838_168	S0035868_61	S0001025_205
OS0033614_100	S0622591_226	S0035811_62	S0001025_127
OS0047983_150	S0008601_46	S0035811_58	S0009795_257
OS0007891_124	S0056489_97	S0035714_110	S0977931_224
OS0026834_241	S0011983_61	S0353370_8	S0008441_33
OS0020927_20	S0693127_250	S0353370_239	S0008155_197
OS0165418_189	S0693127_258	S0353370_150	S0008155_126
OS0042853_260	S0693127_170	S0353370_119	S0008155_106
OS0016521_105	OS1215530_61	S0035186_83	S0008155_105
OS0019646_244	OS0063393_92	S0035186_62	S0000654_184
OS0036166_27	OS0016521_166	S0035186_33	S0060162_154
OS0050028_230	OS0019830_222	S0035173_188	S0005364_215
OS0029090_178	OS0019830_173	S0035173_105	S0005364_196
OS0035693_163	OS0028441_183	S0035168_122	S0005364_151
OS0035693_229	OS0028441_228	S0035116_265	S0005364_113
OS0037693_103	OS0038449_10	S0035116_187	S0051338_236
OS0006696_110	OS0015642_199	S0035097_204	S0047589_93
OS0013414_68	OS0015642_235	S0035084_31	S0046669_174
OS0021398_34	OS0006008_47	S0035084_24	S0000442_242
OS0021398_242	OS0159438_227	S0035050_195	S0000442_172
OS0049755_12	OS0035811_62	S0034927_256	S0000442_126
OS0165418_160	OS0041111_210	S0034910_242	S0042994_186
OS0165418_260	OS0061685_222	S0034910_233	S0042316_21
OS0014299_219	OS0101962_258	S0034910_188	S0037824_65
OS0052665_270	OS0102145_17	S0034910_161	S0037824_249
OS0037289_20	OS0244761_192	S0034910_116	S0037824_207
OS0000656_163	OS0008805_169	S0034910_115	S0034516_110
OS0000656_248	OS0020892_185	S0034910_114	S0033077_179
OS0002783_72	OS0035868_14	S0034530_116	S0032052_86
OS0002783_82	OS0101962_156	S0034228_237	S0031534_39
OS0008133_60	OS0244761_255	S0034228_231	S0030258_154
OS0008967_232	OS0004318_122	S0034228_130	S0030258_150
OS0018242_121	OS0039220_158	S0034170_202	S0030231_50
OS0018943_39	OS0039220_169	S0034170_186	S0029994_90
OS0020407_171	OS0034570_188	S0034170_176	S0029957_55
OS0028113_130	OS0112971_216	S0034170_123	S0029957_271
OS0028113_206	OS0038449_249	S0033960_67	S0029957_257
OS0029448_190	OS0038449_250	S0033960_243	S0029957_250
OS0033307_172	OS0030509_236	S0033960_234	S0029957_242
OS0033312_103	OS0000930_93	S0033960_172	S0029957_226
OS0037094_45	OS0035811_58	S0033904_113	S0029138_266
OS0039395_42	OS0086666_272	S0003389_73	S0029138_260
OS0039395_174	OS0101962_216	S0003389_213	S0026969_37
OS0039395_185	OS0102145_43	S0003389_186	S0026969_212
OS0039395_219	OS0151893_107	S0033789_224	S0026969_128
OS0040096_268	OS0013097_241	S0033789_199	S0026969_120
OS0048176_126	OS0021995_273	S0033789_178	S0002670_9
OS0050028_208	OS0045355_114	S0033789_117	S0002670_101
OS0055994_115	OS0101962_19	S0003356_240	S0025092_24
OS0055994_236	OS1015626_59	S0033356_166	S0025092_236
OS0017571_36	OS0102359_33	S0033356_122	S0025092_201
OS0025230_86		S0033302_116	S0020417_217
OS0041341_66		S0031684_153	S0020417_209
OS0041341_164		S0031041_38	S0020417_208
OS0050205_158		S0030933_169	S0020073_203
OS0051298_13		S0030748_49	S0020073_166
OS0000278_216		S0030742_89	S0020073_117
OS0008326_76		S0030742_261	S0019792_115
OS0015674_26		S0030742_221	S0018310_65
OS0029090_159		S0030470_249	S0178030_82
OS0031221_160		S0030470_113	S0017734_103
OS0031221_188		S0030470_110	S0016901_154
OS0031221_194		S0030297_239	S0016178_16
OS0041341_163		S0029995_34	S0001615_268
OS0051328_182		S0029618_7	S0001615_118
OS0030295_116		S0029618_252	S0015261_38
OS0088145_219		S0029618_245	S0013866_250
OS0088145_243		S0029410_197	S0013866_233
OS0014179_24		S0029410_196	S0012432_122
OS0092768_273		S0029410_193	S0011258_253
OS0026834_35		S0029410_165	S0011258_152
OS0041607_9		S0029410_162	S0010598_32
OS0014325_61		S0029410_160	S0010284_36
OS0045365_27		S0029410_101	S0010284_15
OS0021891_220		S0029207_266	S0001022_61
OS0037289_272		S0029144_233	S0010128_113
OS0043586_245		S0029144_189	S0890969_234
OS0005435_80		S0028890_241	S0890969_11
OS0007230_53		S0028890_23	S0041928_181
OS0007230_60		S0028890_190	S0041823_220
OS0011814_222		S0028890_179	S0004097_214
OS0018943_64		S0028796_98	S0036140_83
OS0027291_102		S0028261_161	S0036140_274
OS0028113_133		S0028071_167	S0033976_223
OS0036085_176		S0028008_116	S0033186_101
OS0036166_223		S0027963_57	S0031250_76
OS0039305_10		S0027963_265	S0029995_231
OS0009507_236		S0027963_248	S0029995_161
OS0031221_269		S0027963_189	S0029995_156
OS0049532_53		S0027963_187	S0002835_49
OS0031221_88		S0027963_184	S0002835_125
OS0024043_11		S0027963_152	S0027368_212
OS0088145_35		S0027954_82	S0000247_209
OS0088145_171		S0027785_8	S0000247_193
OS0007356_243		S0027785_205	S0000247_179
OS0049129_102		S0027694_171	S0020519_125
OS0041607_173		S0027647_92	S0013036_84
OS0033358_197		S0027625_256	S0013036_165
OS0046466_172		S0027527_244	S0010997_47
		S0027368_110	S0079555_268
		S0027251_117	S0064111_257
		S0026694_58	S0064111_239
		S0026694_36	S0064111_125
		S0026694_27	S0048873_167
		S0026694_154	S0048873_164
		S0026694_112	S0047805_213
		S0026637_43	S0047805_190
		S0026637_217	S0046799_55
		S0026637_18	S0046799_51
		S0026637_11	S0046799_230
		S0026586_194	S0043874_273
		S0026586_124	S0043060_77
		S0026586_103	S0043060_34
		S0026359_116	S0043060_25
		S0026359_100	S0041014_19
		S0026230_26	S0039684_244
		S0026230_164	S0039684_230
		S0025962_127	S0003714_227
		S0025718_13	S0036887_177
		S0025478_156	S0036887_11
		S0025120_42	S0035714_21
		S0025120_256	S0032480_255
		S0025120_209	S0032480_209
		S0024945_222	S0032480_109
		S0244761_255	S0031416_125
		S0244761_240	S0029410_24
		S0244761_192	S0029410_161
		S0024248_69	S0028596_271
		S0024248_252	S0028596_238
		S0002424_73	S0028596_230
		S0002424_129	S0028596_219
		S0000242_208	S0019138_250
		S0023902_184	S0019138_217
		S0023784_30	S0019138_187
		S0023784_247	S0018490_187
		S0023784_246	S0018490_114
		S0023149_167	S0016407_105
		S0022914_234	S0014380_25
		S0022469_169	S0093136_55
		S0022469_121	S0050262_160
		S0000224_255	S0043874_90
		S0002233_81	S0043874_89
		S0002233_74	S0042519_23
		S0002233_173	S0042519_108
		S0002233_102	S0041247_162
		S0022279_211	S0037203_12
		S0022279_209	S0003714_94
		S0022279_205	S0003516_259
		S0022252_202	S0034824_85
		S0022252_165	S0029519_110
		S0022235_60	S0027785_174
		S0022235_43	S0026692_68
		S0022235_244	S0026692_213
		S0022235_196	S0026504_31
		S0022235_169	S0023229_259
		S0022006_269	S0023229_115
		S0022006_254	S0023229_110
		S0022006_221	S0017842_161
		S0022006_162	S0017007_217
		S0022006_160	S0017007_162
		S0021993_227	S1355870_55
		S0002174_240	OS0062231_253
		S0021729_228	OS0115925_238
		S0021465_224	OS0088059_201
		S0021465_223	OS0006914_14
		S0021465_187	OS0026887_203
		S0021240_94	OS0026887_243
		S0021240_272	OS0050841_204
		S0021240_199	OS0050841_247
		S0021240_176	OS0008227_236
		S0021209_194	OS0035297_204
		S0020939_82	OS0115925_58
		S0020931_94	OS0010626_251
		S0020836_36	OS0034973_263
		S0020835_248	OS0037917_257
		S0020835_220	OS0036543_216
		S0020580_174	OS0057865_249
		S0020469_253	OS0007333_122
		S0020096_23	OS0019465_191
		S0020096_10	OS0017267_208
		S0019873_187	OS0060884_121
		S0019873_161	OS0062231_222
		S0019873_157	OS0017068_260
		S0019873_149	OS0006914_198
		S0019693_87	OS0042080_220
		S0019595_126	OS0038524_211
		S0019585_185	OS0038524_220
		S0195693_43	OS0115925_211
		S0019566_268	OS0057865_263
		S0019566_239	OS0017068_94
		S0019404_102	OS0036543_98
		S0000193_249	OS0014179_24
		S0000193_198	OS0006914_259
		S0019295_211	OS0007333_194
		S0018827_37	OS0019465_245
		S0018827_220	OS0033058_82
		S0187319_236	OS0037077_80
		S0018690_63	OS0089320_128
		S0185657_275	OS0017637_84
		S0185657_229	OS0017637_266
		S0018509_264	OS0024561_121
		S0018509_251	OS0028999_212
		S0018509_191	OS0042606_17
		S0018509_122	OS0042606_218
		S0018490_23	OS0060884_154
		S0018490_186	OS0060884_189
		S0018450_29	OS0120829_203
		S0018392_131	OS0009507_236
		S0183411_127	OS0032500_232
		S0017993_65	OS0054317_57
		S0017989_129	OS0016089_65
		S0017915_188	OS0016089_254
		S0017915_173	OS0038772_152
		S0179137_274	OS0050841_226
		S0017897_161	OS0016089_211
		S0178030_238	OS0016482_159
		S0178030_19	OS0017637_235
		S0175966_83	OS0029090_222
		S0175966_63	OS0036255_258
		S0017345_65	OS0038524_183
		S0017345_119	OS0060884_205
		S0017099_236	OS0067474_110
		S0017099_204
		S0017076_13
		S0017037_109
		S0017027_126
		S0017027_125
		S0169477_260
		S0169477_206
		S0169477_203
		S0016925_6
		S0016901_46
		S0016901_170
		S0167422_20
		S0016576_240
		S0016576_156
		S0016430_247
		S0162721_131
		S0016150_274
		S0016150_273
		S0016150_237
		S0016150_189
		S0016150_155
		S0161344_23
		S0016059_244
		S0159438_48
		S0159438_227
		S0159438_200
		S0015844_196
		S0015794_89
		S0015794_43
		S0015794_268
		S0015727_241
		S0154654_153
		S0151893_107
		S0014963_36
		S0014963_29
		S1481024_87
		S0014720_81
		S0014618_88
		S0014618_27
		S0014571_16
		S0140437_216
		S0140437_180
		S0013909_132
		S0013903_30
		S0013903_28
		S0013903_261
		S0138017_20
		S0137429_211
		S0137429_107
		S0013714_256
		S0013714_249
		S1361241_54
		S0135759_266
		S0135493_116
		S1345926_207
		S0013325_268
		S0013325_213
		S0013097_62
		S0013004_215
		S1282476_74
		S1282476_218
		S1282476_195
		S1282476_187
		S1282476_119
		S0012445_189
		S0012445_188
		S0124252_58
		S0124252_55
		S0124252_270
		S0124252_265
		S0124252_262
		S0124252_217
		S0124252_215
		S0124252_211
		S0124252_20
		S0124252_187
		S0124252_176
		S0012414_154
		S0012302_32
		S0012293_44
		S1215530_61
		S1212570_92
		S1212570_169
		S0011953_252
		S0011953_203
		S0011953_131
		S1184757_9
		S0118247_268
		S0118247_222
		S0118247_190
		S0118247_180
		S0118247_172
		S0011768_174
		S0011702_49
		S0011541_133
		S0011514_12
		S0011177_57
		S0110791_87
		S0110791_74
		S0110791_46
		S0110791_260
		S0110791_25
		S0110791_237
		S0010997_120
		S1090279_39
		S0108097_151
		S1067298_102
		S1035496_21
		S0010223_228
		S0010223_192
		S0010223_107
		S0102145_43
		S0102145_239
		S0102145_210
		S0102145_17
		S0010208_172
		S0010208_110
		S0010207_164
		S0010058_34
		S0009979_122
		S0099337_12
		S0008936_151
		S0086541_66
		S0008243_72
		S0078949_74
		S0076077_95
		S0007171_202
		S0007171_184
		S0005535_84
		S0052403_121
		S0052075_103
		S0051546_268
		S0051546_246
		S0051485_68
		S0051485_223
		S0051449_197
		S0004943_199
		S0048573_40
		S0047660_221
		S0047225_210
		S0046293_97
		S0046293_68
		S0004543_42
		S0045424_167
		S0041328_275
		S0040717_121
		S0039218_175
		S0038611_95
		S0003820_210
		S0037300_258
		S0037300_256
		S0037300_203
		S0037300_185
		S0037300_113
		S0037300_106
		S0036533_89
		S0036533_62
		S0035869_218
		S0035148_40
		S0035148_24
		S0033932_252
		S0033601_211
		S0033601_186
		S0003290_238
		S0003290_226
		S0003290_173
		S0003290_129
		S0032242_96
		S0003110_25
		S0003110_235
		S0003110_105
		S0028441_84
		S0028441_228
		S0028441_183
		S0028441_158
		S0028441_111
		S0028016_250
		S0027812_52
		S0027812_164
		S0027396_123
		S0027167_80
		S0027167_267
		S0027167_229
		S0027167_223
		S0025942_82
		S0024945_253
		S0024865_112
		S0024865_101
		S0002431_68
		S0002431_40
		S0002431_120
		S0024052_115
		S0225873_40
		S0022102_260
		S0022102_213
		S0022102_194
		S0021901_7
		S0021901_16
		S0202198_127
		S0202198_121
		S0019750_223
		S0019480_179
		S0019480_104
		S0019166_266
		S0019166_174
		S0019166_119
		S0018976_236
		S0018976_103
		S0018879_257
		S0018879_256
		S0018860_12
		S0018054_11
		S0177491_276
		S0016668_252
		S0016668_239
		S0016243_173
		S0015642_43
		S0015642_235
		S0015642_199
		S0015525_123
		S1508758_159
		S0146894_74
		S0014295_232
		S0014049_220
		S0013927_190
		S0013452_126
		S0012929_272
		S0012492_116
		S1201880_49
		S0011814_272
		S0011814_235
		S0011814_222
		S0117656_90
		S0011651_126
		S0011021_35
		S0011021_246
		S0011021_245
		S0011021_23
		S0011021_225
		S0011021_197
		S0010765_210
		S0100700_61
		OS0013097_268
		OS0008820_59
		OS0013097_275
		OS0019585_42
		OS0031684_20
		OS0034927_84
		OS0060715_190
		OS0004285_259
		OS0038631_210
		OS0039707_245
		OS0183426_155
		OS0092279_116
		OS0011096_188
		OS0011096_215
		OS0035868_219
		OS0016811_126
		OS0017523_254
		OS0102359_34
		OS1212358_87
		OS0031870_30
		OS0053083_45
		OS0036040_200
		OS0154654_80
		OS0030922_168
		OS0017523_203
		OS0029407_95
		OS0023446_43
		OS0047225_198
		OS0015556_76
		OS0008805_169
		OS0015844_162
		OS0016370_6
		OS0016811_187
		OS0017523_218
		OS0035868_14
		OS0061685_34
		OS0089320_249
		OS0031870_51
		OS0038110_174
		OS0026728_16
		OS0011096_83
		OS0013097_241
		OS0033318_97
		OS0089320_248
		OS0102359_33
		OS0013097_184
		OS1348343_113
		OS0024235_269
		OS0004285_201
		OS0028489_56

## Sheet: Maps
Overall markers position for the four parental maps
Population	LG	Parent	Marker	Position (cM)
PONPON	1	PP	S0031104_116	0.000
PONPON	1	PP	S0004203_27	12510
PONPON	1	PP	S0010274_25	16035
PONPON	1	PP	S0105539_32	18634
PONPON	1	PP	S0027835_13	20284
PONPON	1	PP	S0019309_8	22571
PONPON	1	PP	S0010534_78	25083
PONPON	1	PP	S0029306_106	26889
PONPON	1	PP	S0012432_15	28990
PONPON	1	PP	S0024870_47	29735
PONPON	1	PP	S0012811_39	31143
PONPON	1	PP	S0030135_90	32221
PONPON	1	PP	S0018973_76	32903
PONPON	1	PP	S0026283_52	33409
PONPON	1	PP	S0094378_38	33603
PONPON	1	PP	S0009013_7	35095
PONPON	1	PP	S0027075_156	35821
PONPON	1	PP	S0077012_98	36375
PONPON	1	PP	S0029138_99	37221
PONPON	1	PP	S0049755_151	38118
PONPON	1	PP	S0050205_96	38319
PONPON	1	PP	S0011814_45	38692
PONPON	1	PP	S0051298_123	38701
PONPON	1	PP	S0063714_103	39269
PONPON	1	PP	S0022060_168	39398
PONPON	1	PP	S0039733_206	39494
PONPON	1	PP	S0062021_93	39514
PONPON	1	PP	S0037289_206	39530
PONPON	1	PP	S0009012_250	39548
PONPON	1	PP	S0085098_179	39556
PONPON	1	PP	S0178917_114	39556
PONPON	1	PP	S0047471_48	39583
PONPON	1	PP	S0020317_43	39708
PONPON	1	PP	S0013262_275	40800
PONPON	1	PP	S0039933_217	41386
PONPON	1	PP	S0019078_166	41739
PONPON	1	PP	S0045171_78	42535
PONPON	1	PP	S0019899_93	42879
PONPON	1	PP	S0020331_212	43565
PONPON	1	PP	S0039130_53	44168
PONPON	1	PP	S0007495_73	44600
PONPON	1	PP	S0046152_57	45747
PONPON	1	PP	S0025448_39	47501
PONPON	1	PP	S0052658_173	49657
PONPON	1	PP	S0044946_18	51129
PONPON	1	PP	S0027963_89	53203
PONPON	1	PP	S0035663_247	53594
PONPON	1	PP	S0035733_160	54676
PONPON	1	PP	S0032234_85	55252
PONPON	1	PP	S0018244_90	57660
PONPON	1	PP	S0019746_176	61222
PONPON	1	PP	S0027327_115	61599
PONPON	1	PP	S0441728_151	63172
PONPON	1	PP	S0000855_123	67346
PONPON	1	PP	S0036279_65	71656
PONPON	1	PP	S0009001_268	72488
PONPON	1	PP	S0045260_102	75053
PONPON	1	PP	S0065393_38	80449
PONPON	1	C-I	S0012414_38	0.000
PONPON	1	C-I	S0225873_91	3097
PONPON	1	C-I	S0004168_38	3146
PONPON	1	C-I	S0019532_114	7884
PONPON	1	C-I	S0053444_47	10479
PONPON	1	C-I	S1298784_21	11357
PONPON	1	C-I	S0012811_214	12121
PONPON	1	C-I	S0026283_178	13228
PONPON	1	C-I	S0094378_6	14850
PONPON	1	C-I	S0033883_71	16233
PONPON	1	C-I	S0847430_184	17449
PONPON	1	C-I	S0057077_256	17628
PONPON	1	C-I	S0022263_53	18390
PONPON	1	C-I	S0004943_225	19297
PONPON	1	C-I	S0097870_115	20030
PONPON	1	C-I	S0008408_27	21471
PONPON	1	C-I	S0067478_67	23341
PONPON	1	C-I	S0013004_236	24159
PONPON	1	C-I	S0063842_119	25494
PONPON	1	C-I	S0036692_52	26354
PONPON	1	C-I	S0077012_130	27129
PONPON	1	C-I	S0068572_112	28345
PONPON	1	C-I	S0046466_265	28601
PONPON	1	C-I	S0031538_101	32412
PONPON	1	C-I	S0030516_257	33838
PONPON	1	C-I	S0030987_272	35264
PONPON	1	C-I	S0085098_64	35546
PONPON	1	C-I	S0110083_105	36120
PONPON	1	C-I	S0021550_251	36120
PONPON	1	C-I	S0002389_20	36340
PONPON	1	C-I	S0008068_180	37001
PONPON	1	C-I	S0018615_169	37379
PONPON	1	C-I	S0023229_43	38487
PONPON	1	C-I	S0004711_62	38877
PONPON	1	C-I	S0071862_117	39902
PONPON	1	C-I	S0052658_58	41091
PONPON	1	C-I	S0031507_107	41996
PONPON	1	C-I	S0001614_40	48576
PONPON	1	C-I	S0002878_208	50390
PONPON	1	C-I	S0027632_61	51449
PONPON	1	C-I	S0025448_22	53021
PONPON	1	C-I	S0020076_88	56957
PONPON	1	C-I	S0032234_55	59617
PONPON	1	C-I	S0007076_118	60641
PONPON	1	C-I	S1497341_249	68611
PONPON	1	C-I	S0102357_26	76284
PONPON	1	C-I	S0013078_81	79364
PONPON	1	C-I	S0441728_269	85471
PONPON	1	C-I	S0015525_123	92473
PONPON	1	C-I	S0035089_18	99527
PONPON	1	C-I	S0017660_18	102440
PONPON	1	C-I	S0213822_44	109871
PONPON	1	C-I	S0010372_27	110894
PONPON	1	C-I	S0034739_107	117773
PONPON	1	C-I	S0011665_102	123732
DOUBLE	1	C-II	S0011645_91	0
DOUBLE	1	C-II	S0005026_122	21908
DOUBLE	1	C-II	S0045637_87	33.15
DOUBLE	1	C-II	S0038354_181	52937
DOUBLE	1	C-II	S0011814_45	60489
DOUBLE	1	C-II	S0033853_247	66483
DOUBLE	1	C-II	S0039130_53	73086
DOUBLE	1	C-II	S0031862_238	75266
DOUBLE	1	C-II	S0016207_206	76224
DOUBLE	1	C-II	S0031488_110	77678
DOUBLE	1	C-II	S0022252_44	83761
DOUBLE	1	C-II	S0036235_85	94587
DOUBLE	1	C-II	S0004168_38	95.54
DOUBLE	1	C-II	S0037824_232	97412
DOUBLE	1	C-II	S0000874_8	103.42
DOUBLE	1	C-II	S0019595_94	104.53
DOUBLE	1	C-II	S0030792_30	107468
DOUBLE	1	C-II	S0012414_38	110485
DOUBLE	1	C-II	S0033400_200	112986
DOUBLE	1	C-II	S1298784_21	113.68
DOUBLE	1	C-II	S0029306_219	115421
DOUBLE	1	C-II	S0070485_193	116669
DOUBLE	1	C-II	S0024235_166	117.48
DOUBLE	1	C-II	S0005407_81	118701
DOUBLE	1	C-II	S0012811_72	120053
DOUBLE	1	C-II	S0053444_47	122182
DOUBLE	1	C-II	S0054506_50	122592
DOUBLE	1	C-II	S0094378_7	122689
DOUBLE	1	C-II	S0009975_268	123452
DOUBLE	1	C-II	S0013004_236	124.67
DOUBLE	1	C-II	S0044881_216	125775
DOUBLE	1	C-II	S0057077_256	128.05
DOUBLE	1	C-II	S0089320_182	128489
DOUBLE	1	C-II	S0022263_53	129228
DOUBLE	1	C-II	S0847430_184	129659
DOUBLE	1	C-II	S0026283_178	130706
DOUBLE	1	C-II	S0004943_225	131.96
DOUBLE	1	C-II	S0017844_233	135758
DOUBLE	1	C-II	S0005612_240	136951
DOUBLE	1	C-II	S0011177_95	140175
DOUBLE	1	C-II	S0038020_87	140924
DOUBLE	1	C-II	S0025730_266	142044
DOUBLE	1	C-II	S0033932_42	144197
DOUBLE	1	C-II	S0018962_33	144442
DOUBLE	1	C-II	S0030135_62	146031
DOUBLE	1	C-II	S0046466_255	146853
DOUBLE	1	C-II	S0002878_245	148388
DOUBLE	1	C-II	S0004711_116	149839
DOUBLE	1	C-II	S1155684_123	150631
DOUBLE	1	C-II	S0031538_101	152309
DOUBLE	1	C-II	S0013574_65	153077
DOUBLE	1	C-II	S0021308_217	153688
DOUBLE	1	C-II	S0038826_103	154.15
DOUBLE	1	C-II	S0021550_26	154.18
DOUBLE	1	C-II	S0085098_207	154.18
DOUBLE	1	C-II	S0071862_117	154492
DOUBLE	1	C-II	S0019792_55	154827
DOUBLE	1	C-II	S0023229_43	155323
DOUBLE	1	C-II	S0016150_71	156.23
DOUBLE	1	C-II	S0038792_92	157097
DOUBLE	1	C-II	S0023881_189	158717
DOUBLE	1	C-II	S0036692_52	160003
DOUBLE	1	C-II	S0225873_91	161.63
DOUBLE	1	C-II	S0063842_261	162133
DOUBLE	1	C-II	S0004316_109	163533
DOUBLE	1	C-II	S0040207_77	165249
DOUBLE	1	C-II	S0067478_67	167051
DOUBLE	1	C-II	S0050107_19	169693
DOUBLE	1	C-II	S0032234_55	171223
DOUBLE	1	C-II	S0014049_90	171578
DOUBLE	1	C-II	S0007076_118	171745
DOUBLE	1	C-II	S0000340_192	175683
DOUBLE	1	C-II	S0027963_23	176504
DOUBLE	1	C-II	S0032625_82	177626
DOUBLE	1	C-II	S0031250_85	178805
DOUBLE	1	C-II	S0048237_9	180178
DOUBLE	1	C-II	S0013078_81	182.83
DOUBLE	1	C-II	S0022235_80	186488
DOUBLE	1	C-II	S0012010_46	191.09
DOUBLE	1	C-II	S0102357_26	191941
DOUBLE	1	C-II	S1311096_45	194688
DOUBLE	1	C-II	S0019585_183	199258
DOUBLE	1	C-II	S0090118_104	201.27
DOUBLE	1	C-II	S0015525_85	205759
DOUBLE	1	C-II	S0000649_37	212959
DOUBLE	1	C-II	S0024945_58	217947
DOUBLE	1	C-II	S0002434_91	229583
DOUBLE	1	C-II	S0020939_259	244069
DOUBLE	1	Db	S0031250_75	0
DOUBLE	1	Db	S0026236_152	1924
DOUBLE	1	Db	S0043499_95	11263
DOUBLE	1	Db	S0011116_37	14859
DOUBLE	1	Db	S0050378_203	16799
DOUBLE	1	Db	S0065869_66	19286
DOUBLE	1	Db	S0032102_95	23344
DOUBLE	1	Db	S0028008_80	23785
DOUBLE	1	Db	S0039233_235	26018
DOUBLE	1	Db	S0046466_166	26207
DOUBLE	1	Db	S0027327_25	26734
DOUBLE	1	Db	S0669109_165	29145
DOUBLE	1	Db	S0035486_193	29.65
DOUBLE	1	Db	S0020939_99	31198
DOUBLE	1	Db	S0033077_96	31406
DOUBLE	1	Db	S0031250_86	33311
DOUBLE	1	Db	S0027673_107	34578
DOUBLE	1	Db	S0006696_110	35694
DOUBLE	1	Db	S0000649_55	38322
DOUBLE	1	Db	S0037824_81	38804
DOUBLE	1	Db	S0003051_227	41669
DOUBLE	1	Db	S0054506_95	43392
DOUBLE	1	Db	S1489126_50	43475
DOUBLE	1	Db	S0089320_14	44252
DOUBLE	1	Db	S0007356_98	44366
DOUBLE	1	Db	S1298784_116	46424
DOUBLE	1	Db	S0042606_217	47.08
DOUBLE	1	Db	S0029306_106	47974
DOUBLE	1	Db	S0225873_242	49558
DOUBLE	1	Db	S1235068_80	52008
DOUBLE	1	Db	S0043874_32	52903
DOUBLE	1	Db	S0012811_39	54308
DOUBLE	1	Db	S0012432_15	57367
DOUBLE	1	Db	S0007076_77	58083
DOUBLE	1	Db	S0008862_69	58787
DOUBLE	1	Db	S0009975_152	60674
DOUBLE	1	Db	S0017007_23	61109
DOUBLE	1	Db	S0036235_149	61168
DOUBLE	1	Db	S0015525_169	61944
DOUBLE	1	Db	S0049755_151	62704
DOUBLE	1	Db	S0051298_123	63291
DOUBLE	1	Db	S0027340_61	65.25
DOUBLE	1	Db	S0034516_151	66506
DOUBLE	1	Db	S0030244_77	66802
DOUBLE	1	Db	S0020331_212	67642
DOUBLE	1	Db	S0023881_179	69958
DOUBLE	1	Db	S0025730_30	71399
DOUBLE	1	Db	S0013154_48	73783
DOUBLE	1	Db	S0050276_101	73815
DOUBLE	1	Db	S0036020_250	73887
DOUBLE	1	Db	S0029060_129	74487
DOUBLE	1	Db	S0045724_50	75457
DOUBLE	1	Db	S0013158_182	77189
DOUBLE	1	Db	S0071862_96	77942
DOUBLE	1	Db	S0034615_125	78212
DOUBLE	1	Db	S0041823_231	78341
DOUBLE	1	Db	S0085098_179	78491
DOUBLE	1	Db	S0021550_85	78491
DOUBLE	1	Db	S0009012_250	78616
DOUBLE	1	Db	S0047471_35	78618
DOUBLE	1	Db	S0019792_72	79.92
DOUBLE	1	Db	S0024945_168	80119
DOUBLE	1	Db	S0038792_20	80457
DOUBLE	1	Db	S0052658_173	82041
DOUBLE	1	Db	S0023229_39	82938
DOUBLE	1	Db	S0046085_201	84441
DOUBLE	1	Db	S0029138_33	85794
DOUBLE	1	Db	S0002815_44	87464
DOUBLE	1	Db	S0050262_45	89485
DOUBLE	1	Db	S0004711_161	90783
DOUBLE	1	Db	S0000247_265	92385
DOUBLE	1	Db	S0006914_161	93151
DOUBLE	1	Db	S0025448_9	94657
DOUBLE	1	Db	S0039933_217	106891
PONPON	2	PP	S0034650_66	0.000
PONPON	2	PP	S0028453_92	12008
PONPON	2	PP	S0009899_34	23980
PONPON	2	PP	S0026692_7	26302
PONPON	2	PP	S0017771_196	27114
PONPON	2	PP	S0127301_52	28800
PONPON	2	PP	S0037913_84	30782
PONPON	2	PP	S0194537_70	32109
PONPON	2	PP	S0029957_226	32507
PONPON	2	PP	S0031273_26	34935
PONPON	2	PP	S0075693_35	37293
PONPON	2	PP	S0020283_236	38790
PONPON	2	PP	S0026834_41	39064
PONPON	2	PP	S0016929_77	39805
PONPON	2	PP	S0042046_74	40161
PONPON	2	PP	S0029737_28	40955
PONPON	2	PP	S0000477_153	43080
PONPON	2	PP	S0014179_49	46711
PONPON	2	PP	S0003471_52	49042
PONPON	2	PP	S0864665_101	50036
PONPON	2	PP	S0022253_43	50504
PONPON	2	PP	S0017571_101	50784
PONPON	2	PP	S0042853_221	51013
PONPON	2	PP	S0033614_22	53189
PONPON	2	PP	S0024594_101	53241
PONPON	2	PP	S0965329_215	53753
PONPON	2	PP	S0037659_35	55249
PONPON	2	PP	S0061857_200	56495
PONPON	2	PP	S0013414_7	57835
PONPON	2	PP	S0007719_57	58346
PONPON	2	PP	S0045200_80	58469
PONPON	2	PP	S0012139_97	58469
PONPON	2	PP	S0042519_63	58605
PONPON	2	PP	S0023767_65	60004
PONPON	2	PP	S0039178_118	60637
PONPON	2	PP	S0035432_40	60811
PONPON	2	PP	S0046065_65	61588
PONPON	2	PP	S0053343_87	62470
PONPON	2	PP	S0048571_259	62470
PONPON	2	PP	S0037429_41	63142
PONPON	2	PP	S1510983_71	64265
PONPON	2	PP	S0029090_253	64382
PONPON	2	PP	S0049532_262	64425
PONPON	2	PP	S0042978_122	64877
PONPON	2	PP	S0016037_176	64886
PONPON	2	PP	S0020788_204	64932
PONPON	2	PP	S0095809_73	64932
PONPON	2	PP	S0021894_211	65137
PONPON	2	PP	S0037298_17	65479
PONPON	2	PP	S0014325_35	66076
PONPON	2	PP	S0034754_76	66413
PONPON	2	PP	S0202198_66	66545
PONPON	2	PP	S0031305_73	66981
PONPON	2	PP	S0018858_94	67313
PONPON	2	PP	S0030859_124	67745
PONPON	2	PP	S0000684_177	68649
PONPON	2	PP	S0033569_98	69200
PONPON	2	PP	S0008155_264	70151
PONPON	2	PP	S0003189_81	71043
PONPON	2	PP	S0015084_115	71659
PONPON	2	PP	S0050269_213	72583
PONPON	2	PP	S0000931_96	76786
PONPON	2	PP	S0013036_86	78923
PONPON	2	PP	S0036152_63	81293
PONPON	2	PP	S0005451_79	83305
PONPON	2	PP	S0093399_16	85791
PONPON	2	PP	S0031981_253	87667
PONPON	2	PP	S0065788_59	89774
PONPON	2	PP	S0076775_186	91848
PONPON	2	PP	S0048169_34	94795
PONPON	2	PP	S0014620_161	97678
PONPON	2	PP	S0028519_169	97959
PONPON	2	PP	S0002362_73	100050
PONPON	2	PP	S0040862_246	100928
PONPON	2	PP	S0000645_158	101955
PONPON	2	PP	S0025338_60	102656
PONPON	2	PP	S0035833_51	104350
PONPON	2	PP	S0022820_248	104519
PONPON	2	PP	S0021398_249	105433
PONPON	2	PP	S0011080_30	106837
PONPON	2	PP	S0051338_76	110279
PONPON	2	PP	S0037088_88	113358
PONPON	2	C-I	S0158246_38	0.000
PONPON	2	C-I	S0027327_79	2744
PONPON	2	C-I	S0031273_67	7109
PONPON	2	C-I	S0031981_115	13866
PONPON	2	C-I	S0005451_171	15023
PONPON	2	C-I	S0004998_6	16073
PONPON	2	C-I	S0017816_85	17442
PONPON	2	C-I	S0004380_92	19533
PONPON	2	C-I	S0031200_57	22537
PONPON	2	C-I	S0009899_203	24821
PONPON	2	C-I	S0075102_61	31695
PONPON	2	C-I	S0194537_16	35062
PONPON	2	C-I	S0013076_178	35592
PONPON	2	C-I	S0044392_156	38570
PONPON	2	C-I	S0034427_101	38609
PONPON	2	C-I	S0032900_61	43249
PONPON	2	C-I	S0039640_234	44003
PONPON	2	C-I	S0007113_25	47309
PONPON	2	C-I	S0031041_38	52463
PONPON	2	C-I	S0044392_246	52746
PONPON	2	C-I	S0023067_110	53885
PONPON	2	C-I	S0019606_91	54458
PONPON	2	C-I	S0022253_7	59077
PONPON	2	C-I	S0037144_28	62889
PONPON	2	C-I	S0045200_122	66693
PONPON	2	C-I	S0012139_91	67135
PONPON	2	C-I	S0111747_154	70651
PONPON	2	C-I	S0036152_21	71504
PONPON	2	C-I	S0060612_198	73916
PONPON	2	C-I	S0025212_58	76034
PONPON	2	C-I	S0046065_18	77167
PONPON	2	C-I	S0017825_105	78479
PONPON	2	C-I	S0202198_127	81074
PONPON	2	C-I	S0027207_122	83881
PONPON	2	C-I	S0074000_117	86002
PONPON	2	C-I	S0028800_83	86340
PONPON	2	C-I	S0058411_115	87209
PONPON	2	C-I	S0076775_265	88870
PONPON	2	C-I	S0023130_53	90739
PONPON	2	C-I	S0032155_94	92954
PONPON	2	C-I	S0063726_149	95492
PONPON	2	C-I	S0038949_169	96146
PONPON	2	C-I	S0064924_111	96576
PONPON	2	C-I	S0005429_26	99139
PONPON	2	C-I	S0041669_55	101859
PONPON	2	C-I	S0043988_24	103468
PONPON	2	C-I	S0038718_199	107025
PONPON	2	C-I	S0031981_108	109717
PONPON	2	C-I	S0016269_269	112171
PONPON	2	C-I	S0003669_27	112300
PONPON	2	C-I	S0014932_57	117357
PONPON	2	C-I	S0116014_180	117967
PONPON	2	C-I	S0038611_71	118885
PONPON	2	C-I	S0093136_150	120864
PONPON	2	C-I	S0000228_184	122316
PONPON	2	C-I	S0062338_203	125021
PONPON	2	C-I	S0005620_7	127876
PONPON	2	C-I	S0031650_93	130222
PONPON	2	C-I	S0039849_218	132584
PONPON	2	C-I	S0019245_48	134856
PONPON	2	C-I	S0009559_225	138985
PONPON	2	C-I	S0033776_243	142175
PONPON	2	C-I	S0028519_200	143844
PONPON	2	C-I	S0040862_212	144781
PONPON	2	C-I	S0041185_55	146596
PONPON	2	C-I	S0007420_86	149220
PONPON	2	C-I	S0043407_194	152231
PONPON	2	C-I	S0038405_94	153361
PONPON	2	C-I	S1036975_76	156972
PONPON	2	C-I	S0047468_204	163490
PONPON	2	C-I	S0009994_56	165625
PONPON	2	C-I	S0018343_10	173584
DOUBLE	2	C-II	S0004380_181	0
DOUBLE	2	C-II	S0036778_86	25035
DOUBLE	2	C-II	S0030297_251	28447
DOUBLE	2	C-II	S0031200_57	33263
DOUBLE	2	C-II	S0018509_75	37582
DOUBLE	2	C-II	S0023262_79	39866
DOUBLE	2	C-II	S0023653_30	40052
DOUBLE	2	C-II	S0065822_30	41.75
DOUBLE	2	C-II	S0039178_118	43246
DOUBLE	2	C-II	S0051438_37	44608
DOUBLE	2	C-II	S0194537_16	51221
DOUBLE	2	C-II	S0033534_11	51678
DOUBLE	2	C-II	S0015875_186	53369
DOUBLE	2	C-II	S0034228_51	53.77
DOUBLE	2	C-II	S0137429_266	54572
DOUBLE	2	C-II	S1233172_9	55.85
DOUBLE	2	C-II	S0035611_75	56261
DOUBLE	2	C-II	S0016105_36	58051
DOUBLE	2	C-II	S0035050_213	58.4
DOUBLE	2	C-II	S0048151_120	58612
DOUBLE	2	C-II	S0013076_58	59298
DOUBLE	2	C-II	S0010267_93	60271
DOUBLE	2	C-II	S0019606_35	61926
DOUBLE	2	C-II	S0012995_270	62352
DOUBLE	2	C-II	S0075221_96	62831
DOUBLE	2	C-II	S0022253_7	63941
DOUBLE	2	C-II	S0005451_171	66836
DOUBLE	2	C-II	S0088742_261	68113
DOUBLE	2	C-II	S0031041_70	69022
DOUBLE	2	C-II	S0037144_28	70468
DOUBLE	2	C-II	S0012293_45	71.57
DOUBLE	2	C-II	S0062338_45	73174
DOUBLE	2	C-II	S0036572_172	74194
DOUBLE	2	C-II	S0045200_76	74779
DOUBLE	2	C-II	S0027145_189	75604
DOUBLE	2	C-II	S0063242_99	78121
DOUBLE	2	C-II	S0023767_258	80.95
DOUBLE	2	C-II	S0060612_198	82139
DOUBLE	2	C-II	S0046065_18	84911
DOUBLE	2	C-II	S0005620_18	85714
DOUBLE	2	C-II	S0036152_21	86616
DOUBLE	2	C-II	S0202198_197	87397
DOUBLE	2	C-II	S0664381_59	87579
DOUBLE	2	C-II	S0018850_133	89133
DOUBLE	2	C-II	S0027167_93	92.38
DOUBLE	2	C-II	S0023803_105	94803
DOUBLE	2	C-II	S0058411_66	95189
DOUBLE	2	C-II	S0006650_128	96536
DOUBLE	2	C-II	S0019443_77	97186
DOUBLE	2	C-II	S0014791_220	98236
DOUBLE	2	C-II	S0013898_172	98793
DOUBLE	2	C-II	S0049678_97	100495
DOUBLE	2	C-II	S0038718_259	100.61
DOUBLE	2	C-II	S0093399_6	102113
DOUBLE	2	C-II	S0102290_14	103001
DOUBLE	2	C-II	S0032155_94	103904
DOUBLE	2	C-II	S0041669_55	105432
DOUBLE	2	C-II	S0065718_162	107084
DOUBLE	2	C-II	S1067298_60	107312
DOUBLE	2	C-II	S0034299_122	108217
DOUBLE	2	C-II	S0063585_96	110208
DOUBLE	2	C-II	S0069109_48	115549
DOUBLE	2	C-II	S0043988_24	118228
DOUBLE	2	C-II	S0020469_51	121008
DOUBLE	2	C-II	S0017330_160	124532
DOUBLE	2	C-II	S0061699_186	126249
DOUBLE	2	C-II	S0023133_199	128538
DOUBLE	2	C-II	S0014932_57	129224
DOUBLE	2	C-II	S0038611_71	129896
DOUBLE	2	C-II	S0016269_269	131206
DOUBLE	2	C-II	S0127900_61	132642
DOUBLE	2	Db	S0050841_23	0
DOUBLE	2	Db	S0033058_245	10168
DOUBLE	2	Db	S0026692_7	12677
DOUBLE	2	Db	S0014179_49	22.28
DOUBLE	2	Db	S0659082_26	25878
DOUBLE	2	Db	S0202198_66	34961
DOUBLE	2	Db	S1510983_71	36267
DOUBLE	2	Db	S0115746_52	36753
DOUBLE	2	Db	S0029957_60	37448
DOUBLE	2	Db	S0038772_123	37486
DOUBLE	2	Db	S0014655_189	38499
DOUBLE	2	Db	S0038405_133	40552
DOUBLE	2	Db	S0020417_56	41681
DOUBLE	2	Db	S0018478_132	42975
DOUBLE	2	Db	S0025124_128	43168
DOUBLE	2	Db	S0030782_205	44272
DOUBLE	2	Db	S0019606_77	46.01
DOUBLE	2	Db	S0034455_173	47034
DOUBLE	2	Db	S1504407_41	47249
DOUBLE	2	Db	S0052630_198	48614
DOUBLE	2	Db	S0015084_49	50366
DOUBLE	2	Db	S0010931_85	51133
DOUBLE	2	Db	S0027854_203	52802
DOUBLE	2	Db	S0061857_259	53356
DOUBLE	2	Db	S0022253_43	55594
DOUBLE	2	Db	S0036140_95	58685
DOUBLE	2	Db	S0042519_63	59079
DOUBLE	2	Db	S0016244_192	61075
DOUBLE	2	Db	S0000654_258	61635
DOUBLE	2	Db	S0020497_87	61.67
DOUBLE	2	Db	S0032155_152	63062
DOUBLE	2	Db	S0075892_207	64055
DOUBLE	2	Db	S0035432_40	64958
DOUBLE	2	Db	S0052811_260	67.52
DOUBLE	2	Db	S0012293_152	69602
DOUBLE	2	Db	S0006936_64	71.24
DOUBLE	2	Db	S0034824_87	72.82
DOUBLE	2	Db	S0015987_174	73602
DOUBLE	2	Db	S0111747_275	74249
DOUBLE	2	Db	S0037175_125	78455
DOUBLE	2	Db	S0036152_63	79748
DOUBLE	2	Db	S0039752_89	81827
DOUBLE	2	Db	S0028744_10	83036
DOUBLE	2	Db	S0029034_158	83644
DOUBLE	2	Db	S0017330_158	84513
DOUBLE	2	Db	S0008155_252	85286
DOUBLE	2	Db	S0043060_163	85838
DOUBLE	2	Db	S0022607_64	86536
DOUBLE	2	Db	S0047589_94	87197
DOUBLE	2	Db	S0006537_167	87814
DOUBLE	2	Db	S0056995_26	88652
DOUBLE	2	Db	S0038718_98	89139
DOUBLE	2	Db	S0015084_15	89511
DOUBLE	2	Db	S0019443_88	90047
DOUBLE	2	Db	S0151270_226	90587
DOUBLE	2	Db	S0067474_230	90836
DOUBLE	2	Db	S0060884_72	90884
DOUBLE	2	Db	S0058784_68	91234
DOUBLE	2	Db	S0021894_106	91283
DOUBLE	2	Db	S0050582_236	91505
DOUBLE	2	Db	S1233172_161	91988
DOUBLE	2	Db	S0061699_128	92.01
DOUBLE	2	Db	S0063726_85	92027
DOUBLE	2	Db	S0048214_108	92027
DOUBLE	2	Db	S0034043_150	92.18
DOUBLE	2	Db	S0034299_204	92501
DOUBLE	2	Db	S0060162_257	92848
DOUBLE	2	Db	S0036255_209	92874
DOUBLE	2	Db	S0013036_86	93055
DOUBLE	2	Db	S0029090_223	93393
DOUBLE	2	Db	S0050269_124	93729
DOUBLE	2	Db	S0031305_112	94246
DOUBLE	2	Db	S0073584_28	95003
DOUBLE	2	Db	S0000710_240	95406
DOUBLE	2	Db	S0020155_266	95869
DOUBLE	2	Db	S0016269_110	96.39
DOUBLE	2	Db	S0003417_77	96475
DOUBLE	2	Db	S0012912_23	96958
DOUBLE	2	Db	S0093520_61	97315
DOUBLE	2	Db	S0033614_197	97835
DOUBLE	2	Db	S0013892_125	98687
DOUBLE	2	Db	S0026834_24	99833
DOUBLE	2	Db	S0116014_42	100424
DOUBLE	2	Db	S0014932_46	100733
DOUBLE	2	Db	S0000684_177	102433
DOUBLE	2	Db	S0041770_194	103945
DOUBLE	2	Db	S0065788_59	105502
DOUBLE	2	Db	S0023133_257	108447
DOUBLE	2	Db	S0000746_16	110823
DOUBLE	2	Db	S0014380_56	112883
DOUBLE	2	Db	S0036543_87	115038
DOUBLE	2	Db	S0046669_58	117.36
DOUBLE	2	Db	S0005620_22	117383
DOUBLE	2	Db	S0057865_74	117394
DOUBLE	2	Db	S0000868_159	118433
DOUBLE	2	Db	S0033776_125	120004
DOUBLE	2	Db	S0018850_50	121787
DOUBLE	2	Db	S0041185_104	124243
DOUBLE	2	Db	S0003741_30	124.63
DOUBLE	2	Db	S0062338_104	126145
DOUBLE	2	Db	S0020073_240	128305
DOUBLE	2	Db	S0018689_7	128765
DOUBLE	2	Db	S0057267_92	130755
DOUBLE	2	Db	S0003714_97	131831
DOUBLE	2	Db	S0022820_168	133695
DOUBLE	2	Db	S0051338_11	136017
DOUBLE	2	Db	S0000645_36	137.37
DOUBLE	2	Db	S0042994_9	139529
DOUBLE	2	Db	S0667086_117	140094
DOUBLE	2	Db	S0057267_159	143.83
DOUBLE	2	Db	S0036569_174	157805
DOUBLE	2	Db	S0075120_70	161363
PONPON	3	PP	S0005535_50	0.000
PONPON	3	PP	S0014299_39	8904
PONPON	3	PP	S0108653_275	10072
PONPON	3	PP	S0003964_6	13756
PONPON	3	PP	S0046043_205	14167
PONPON	3	PP	S0078322_19	14167
PONPON	3	PP	S1199750_160	14502
PONPON	3	PP	S0013407_34	14896
PONPON	3	PP	S0030096_190	15566
PONPON	3	PP	S0044180_90	16322
PONPON	3	PP	S0010700_54	16370
PONPON	3	PP	S0014425_130	17011
PONPON	3	PP	S0002326_78	22596
PONPON	3	PP	S0022931_113	23106
PONPON	3	PP	S0006301_267	23598
PONPON	3	PP	S0052566_37	23781
PONPON	3	PP	S0013360_181	28716
PONPON	3	PP	S0051651_66	29106
PONPON	3	PP	S0009507_81	29463
PONPON	3	PP	S0015092_47	32730
PONPON	3	PP	S0000679_6	33157
PONPON	3	PP	S0032690_157	36451
PONPON	3	PP	S0028347_153	38424
PONPON	3	PP	S0021617_113	38939
PONPON	3	PP	S0033389_18	39826
PONPON	3	PP	S0156109_240	41124
PONPON	3	PP	S0034105_198	41124
PONPON	3	PP	S0015674_72	41189
PONPON	3	PP	S0047805_273	41536
PONPON	3	PP	S0018729_274	42096
PONPON	3	PP	S0035849_170	43111
PONPON	3	PP	S0038215_66	44759
PONPON	3	PP	S0000656_24	47964
PONPON	3	PP	S0040793_178	48696
PONPON	3	PP	S0047978_234	53322
PONPON	3	PP	S0042111_38	55695
PONPON	3	PP	S0031351_186	58129
PONPON	3	PP	S0016430_107	59524
PONPON	3	PP	S0031987_219	59988
PONPON	3	PP	S0010414_153	61484
PONPON	3	PP	S0013409_110	62585
PONPON	3	PP	S0015413_153	63114
PONPON	3	PP	S0020879_75	63479
PONPON	3	PP	S0009990_189	64220
PONPON	3	PP	S0045765_241	64444
PONPON	3	PP	S0025648_178	64729
PONPON	3	PP	S0093593_115	64850
PONPON	3	PP	S0003389_250	65036
PONPON	3	PP	S0011167_244	65230
PONPON	3	PP	S0113920_49	65242
PONPON	3	PP	S0022041_241	65264
PONPON	3	PP	S0044150_193	65660
PONPON	3	PP	S0026262_178	65905
PONPON	3	PP	S0155826_25	66026
PONPON	3	PP	S0014641_105	66026
PONPON	3	PP	S0000641_34	66032
PONPON	3	PP	S0000278_33	66382
PONPON	3	PP	S0053125_211	66395
PONPON	3	PP	S0053353_78	66397
PONPON	3	PP	S0017003_73	66419
PONPON	3	PP	S0007305_78	66428
PONPON	3	PP	S0015221_92	66631
PONPON	3	PP	S0012687_49	66842
PONPON	3	PP	S0018386_127	67009
PONPON	3	PP	S0026230_225	67090
PONPON	3	PP	S1085989_78	67557
PONPON	3	PP	S0000695_178	67939
PONPON	3	PP	S0032481_172	68416
PONPON	3	PP	S0052483_192	69086
PONPON	3	PP	S0001025_33	69327
PONPON	3	PP	S0002434_30	69827
PONPON	3	PP	S0006489_120	70614
PONPON	3	PP	S0005366_268	71275
PONPON	3	PP	S0000987_212	71551
PONPON	3	PP	S0018761_60	72536
PONPON	3	PP	S0002881_41	73645
PONPON	3	PP	S0061271_9	76842
PONPON	3	PP	S0006623_30	78191
PONPON	3	PP	S0014066_31	78815
PONPON	3	PP	S0017314_84	79132
PONPON	3	PP	S0008174_59	80316
PONPON	3	PP	S0040661_223	81678
PONPON	3	PP	S0089650_236	83556
PONPON	3	PP	S0005405_179	85320
PONPON	3	PP	S0011665_206	87306
PONPON	3	PP	S0050687_163	91020
PONPON	3	PP	S0072865_192	92725
PONPON	3	PP	S0097868_8	92782
PONPON	3	PP	S0007637_65	96740
PONPON	3	PP	S0024708_266	99418
PONPON	3	PP	S0045365_84	100222
PONPON	3	PP	S0001033_184	100862
PONPON	3	PP	S0032242_96	111966
PONPON	3	C-I	S0007615_37	0.000
PONPON	3	C-I	S0032679_175	14748
PONPON	3	C-I	S0584389_114	16224
PONPON	3	C-I	S0000773_93	16824
PONPON	3	C-I	S0035269_58	18564
PONPON	3	C-I	S0038811_237	20756
PONPON	3	C-I	S0022533_98	20852
PONPON	3	C-I	S0078322_248	23146
PONPON	3	C-I	S0061685_34	24727
PONPON	3	C-I	S0020432_244	26128
PONPON	3	C-I	S0001471_124	28449
PONPON	3	C-I	S0031964_51	29413
PONPON	3	C-I	S0038157_228	33559
PONPON	3	C-I	S0015890_228	36995
PONPON	3	C-I	S0051131_111	38410
PONPON	3	C-I	S0026987_53	41063
PONPON	3	C-I	S0017661_25	41795
PONPON	3	C-I	S0025986_91	44061
PONPON	3	C-I	S0049906_123	46097
PONPON	3	C-I	S0005171_195	46871
PONPON	3	C-I	S0013360_242	48489
PONPON	3	C-I	S0015727_91	49891
PONPON	3	C-I	S0021306_59	53872
PONPON	3	C-I	S0018392_131	56068
PONPON	3	C-I	S0035173_188	57834
PONPON	3	C-I	S0059705_195	59152
PONPON	3	C-I	S0058247_268	60383
PONPON	3	C-I	S0051094_170	62501
PONPON	3	C-I	S0274003_255	68268
PONPON	3	C-I	S0012881_270	70863
PONPON	3	C-I	S0035849_85	73010
PONPON	3	C-I	S1455821_86	74763
PONPON	3	C-I	S0019207_115	75172
PONPON	3	C-I	S0079555_31	79595
PONPON	3	C-I	S0003282_85	83227
PONPON	3	C-I	S0006489_66	83974
PONPON	3	C-I	S0006478_158	87272
PONPON	3	C-I	S0000848_271	87449
PONPON	3	C-I	S0024456_41	88728
PONPON	3	C-I	S0002407_99	90434
PONPON	3	C-I	S0060688_68	93294
PONPON	3	C-I	S0005366_270	95116
PONPON	3	C-I	S0004074_12	97268
PONPON	3	C-I	S0160078_113	98551
PONPON	3	C-I	S0021052_120	99173
PONPON	3	C-I	S0026213_214	101103
PONPON	3	C-I	S0032667_103	102459
PONPON	3	C-I	S0018095_30	103419
PONPON	3	C-I	S0018784_174	105119
PONPON	3	C-I	S0031987_16	105972
PONPON	3	C-I	S0036640_70	107143
PONPON	3	C-I	S1015626_70	108273
PONPON	3	C-I	S0025648_170	108875
PONPON	3	C-I	S0003389_167	109840
PONPON	3	C-I	S0038449_270	111322
PONPON	3	C-I	S0113920_268	111537
PONPON	3	C-I	S0052403_121	111585
PONPON	3	C-I	S0179137_274	111595
PONPON	3	C-I	S0014805_49	111620
PONPON	3	C-I	S0017523_218	111637
PONPON	3	C-I	S0047225_210	111644
PONPON	3	C-I	S0040717_121	111657
PONPON	3	C-I	S0051795_85	112045
PONPON	3	C-I	S0034844_60	112201
PONPON	3	C-I	S0011167_23	112529
PONPON	3	C-I	S0000695_116	113299
PONPON	3	C-I	S0008805_115	114129
PONPON	3	C-I	S0002514_208	114544
PONPON	3	C-I	S0010653_110	115905
PONPON	3	C-I	S0078456_236	117466
PONPON	3	C-I	S0032643_227	118091
PONPON	3	C-I	S0036293_59	118741
PONPON	3	C-I	S0000987_103	120564
PONPON	3	C-I	S0021450_7	121891
PONPON	3	C-I	S0031684_153	126530
PONPON	3	C-I	S0030348_64	130047
PONPON	3	C-I	S0000256_36	136925
PONPON	3	C-I	S0022102_41	138548
PONPON	3	C-I	S0008174_229	139718
PONPON	3	C-I	S0021381_82	141551
PONPON	3	C-I	S0031664_202	145437
PONPON	3	C-I	S0034387_42	147253
PONPON	3	C-I	S0016523_84	150362
PONPON	3	C-I	S0041648_29	151170
PONPON	3	C-I	S0052075_103	151524
PONPON	3	C-I	S0105373_215	151624
PONPON	3	C-I	S0009453_56	152653
PONPON	3	C-I	S0022006_181	154308
PONPON	3	C-I	S0035108_85	155767
PONPON	3	C-I	S0006623_15	159467
PONPON	3	C-I	S0028368_58	159687
PONPON	3	C-I	S0017314_14	160649
PONPON	3	C-I	S0019259_29	167264
PONPON	3	C-I	S0022657_132	167780
PONPON	3	C-I	S0025240_96	169713
PONPON	3	C-I	S0020580_174	175917
PONPON	3	C-I	S0050687_222	177971
PONPON	3	C-I	S0030509_240	182298
PONPON	3	C-I	S0020677_126	187235
PONPON	3	C-I	S0031966_223	191454
PONPON	3	C-I	S0008399_228	195354
PONPON	3	C-I	S1486984_27	199103
DOUBLE	3	C-II	S0005213_56	0
DOUBLE	3	C-II	S0031964_12	6386
DOUBLE	3	C-II	S0038157_213	17532
DOUBLE	3	C-II	S0020432_244	20876
DOUBLE	3	C-II	S0078322_248	24493
DOUBLE	3	C-II	S0020274_35	25385
DOUBLE	3	C-II	S0026728_15	26536
DOUBLE	3	C-II	S0001471_94	27699
DOUBLE	3	C-II	S0061685_169	28422
DOUBLE	3	C-II	S0027183_24	31.04
DOUBLE	3	C-II	S0017915_95	32796
DOUBLE	3	C-II	S0015890_119	36132
DOUBLE	3	C-II	S0004380_259	37949
DOUBLE	3	C-II	S0043293_29	40158
DOUBLE	3	C-II	S0026987_53	42978
DOUBLE	3	C-II	S0017661_25	44008
DOUBLE	3	C-II	S0051361_59	44741
DOUBLE	3	C-II	S0021415_72	47191
DOUBLE	3	C-II	S0013360_24	48783
DOUBLE	3	C-II	S0024345_7	51984
DOUBLE	3	C-II	S0039935_35	53.04
DOUBLE	3	C-II	S0039620_230	55029
DOUBLE	3	C-II	S0018392_11	56484
DOUBLE	3	C-II	S0059705_273	57487
DOUBLE	3	C-II	S0059705_195	58028
DOUBLE	3	C-II	S0058247_60	58792
DOUBLE	3	C-II	S0051094_158	61041
DOUBLE	3	C-II	S0018505_236	63637
DOUBLE	3	C-II	S0035173_197	65.31
DOUBLE	3	C-II	S0003455_104	67039
DOUBLE	3	C-II	S0006541_84	68.46
DOUBLE	3	C-II	S0103171_23	69718
DOUBLE	3	C-II	S0044178_60	70682
DOUBLE	3	C-II	S0015395_261	73011
DOUBLE	3	C-II	S0081151_34	74508
DOUBLE	3	C-II	S0274003_255	75244
DOUBLE	3	C-II	S0018605_70	75583
DOUBLE	3	C-II	S0035849_85	77019
DOUBLE	3	C-II	S0048334_58	78648
DOUBLE	3	C-II	S0076077_237	81.1
DOUBLE	3	C-II	S0011768_55	82398
DOUBLE	3	C-II	S0019207_115	83.23
DOUBLE	3	C-II	S1455821_86	83621
DOUBLE	3	C-II	S0028643_170	85447
DOUBLE	3	C-II	S0013208_102	87547
DOUBLE	3	C-II	S0079555_31	89653
DOUBLE	3	C-II	S0024456_41	91539
DOUBLE	3	C-II	S0021993_127	91958
DOUBLE	3	C-II	S0002407_91	93445
DOUBLE	3	C-II	S0005366_86	97183
DOUBLE	3	C-II	S0008823_163	97401
DOUBLE	3	C-II	S0025478_123	100284
DOUBLE	3	C-II	S0004074_12	101016
DOUBLE	3	C-II	S0022469_197	102.01
DOUBLE	3	C-II	S0010414_39	103.08
DOUBLE	3	C-II	S0032667_103	104935
DOUBLE	3	C-II	S0021052_120	106.29
DOUBLE	3	C-II	S0000987_91	108002
DOUBLE	3	C-II	S0022712_239	109214
DOUBLE	3	C-II	S0061184_217	110266
DOUBLE	3	C-II	S0074968_152	111368
DOUBLE	3	C-II	S0036640_90	112143
DOUBLE	3	C-II	S0018095_30	112731
DOUBLE	3	C-II	S0000695_116	113.07
DOUBLE	3	C-II	S0025648_170	113395
DOUBLE	3	C-II	S0038320_61	113.94
DOUBLE	3	C-II	S0060715_187	113983
DOUBLE	3	C-II	S0122201_16	115371
DOUBLE	3	C-II	S0005535_50	116512
DOUBLE	3	C-II	S0043705_222	117.38
DOUBLE	3	C-II	S0003389_167	118395
DOUBLE	3	C-II	S0022398_270	119068
DOUBLE	3	C-II	S0011167_23	119316
DOUBLE	3	C-II	S0007615_31	120234
DOUBLE	3	C-II	S0033166_80	120556
DOUBLE	3	C-II	S0027954_126	120757
DOUBLE	3	C-II	S0052943_13	120809
DOUBLE	3	C-II	S0000729_74	120836
DOUBLE	3	C-II	S0017523_113	120836
DOUBLE	3	C-II	S0015373_46	120837
DOUBLE	3	C-II	S0051449_95	120839
DOUBLE	3	C-II	S0047225_180	120839
DOUBLE	3	C-II	S0052124_246	120849
DOUBLE	3	C-II	S0023446_211	120849
DOUBLE	3	C-II	S0113920_40	120858
DOUBLE	3	C-II	S0051795_129	120898
DOUBLE	3	C-II	S0028013_12	120.97
DOUBLE	3	C-II	S0037162_12	121379
DOUBLE	3	C-II	S0030922_207	121772
DOUBLE	3	C-II	S0022008_72	121.78
DOUBLE	3	C-II	S0008805_115	121868
DOUBLE	3	C-II	S0051795_85	122376
DOUBLE	3	C-II	S0031987_16	123.22
DOUBLE	3	C-II	S0020096_254	124699
DOUBLE	3	C-II	S0010208_42	126287
DOUBLE	3	C-II	S0078456_236	127.08
DOUBLE	3	C-II	S0032643_227	127481
DOUBLE	3	C-II	S0002514_208	128698
DOUBLE	3	C-II	S0108048_228	129665
DOUBLE	3	C-II	S0003389_231	130607
DOUBLE	3	C-II	S0044814_269	131975
DOUBLE	3	C-II	S0054873_207	133266
DOUBLE	3	C-II	S0030348_64	133823
DOUBLE	3	C-II	S0012353_14	134.56
DOUBLE	3	C-II	S0007760_194	135485
DOUBLE	3	C-II	S0031684_189	136.15
DOUBLE	3	C-II	S0034512_209	136799
DOUBLE	3	C-II	S0088727_87	139913
DOUBLE	3	C-II	S0026230_69	140548
DOUBLE	3	C-II	S0040326_60	141513
DOUBLE	3	C-II	S0035900_233	142391
DOUBLE	3	C-II	S0017003_52	142863
DOUBLE	3	C-II	S0021209_262	143735
DOUBLE	3	C-II	S0000256_36	144058
DOUBLE	3	C-II	S0008174_229	145671
DOUBLE	3	C-II	S0040661_107	147061
DOUBLE	3	C-II	S0034687_33	148712
DOUBLE	3	C-II	S0022102_41	150908
DOUBLE	3	C-II	S0025799_250	152308
DOUBLE	3	C-II	S0031664_114	154637
DOUBLE	3	C-II	S0020222_130	156274
DOUBLE	3	C-II	S0038394_37	156925
DOUBLE	3	C-II	S0004570_8	157526
DOUBLE	3	C-II	S0105373_210	158167
DOUBLE	3	C-II	S0066235_60	159906
DOUBLE	3	C-II	S0016523_84	162679
DOUBLE	3	C-II	S0041648_29	163139
DOUBLE	3	C-II	S0035108_85	165679
DOUBLE	3	C-II	S0006623_50	166923
DOUBLE	3	C-II	S0035108_50	168567
DOUBLE	3	C-II	S0008076_103	172725
DOUBLE	3	C-II	S0008820_17	178538
DOUBLE	3	C-II	S0019259_29	179754
DOUBLE	3	C-II	S0014619_128	180062
DOUBLE	3	C-II	S0005405_244	180682
DOUBLE	3	C-II	S0046029_103	182221
DOUBLE	3	C-II	S0020580_203	182898
DOUBLE	3	C-II	S0015727_86	184741
DOUBLE	3	C-II	S0034927_67	185362
DOUBLE	3	C-II	S0050687_82	186807
DOUBLE	3	C-II	S0144574_25	187235
DOUBLE	3	C-II	S0094871_68	187814
DOUBLE	3	C-II	S0006277_58	189239
DOUBLE	3	C-II	S0027552_208	190198
DOUBLE	3	C-II	S0100700_60	193483
DOUBLE	3	C-II	S0100700_149	194845
DOUBLE	3	C-II	S0027625_56	198.71
DOUBLE	3	C-II	S0025240_96	206153
DOUBLE	3	C-II	S0007210_59	211144
DOUBLE	3	C-II	S0020677_126	215626
DOUBLE	3	C-II	S0009820_14	221281
DOUBLE	3	C-II	S0008399_184	226.72
DOUBLE	3	Db	S0064111_179	0
DOUBLE	3	Db	S0019440_17	2382
DOUBLE	3	Db	S0124543_89	5937
DOUBLE	3	Db	S0018676_69	9761
DOUBLE	3	Db	S0040869_71	10281
DOUBLE	3	Db	S0115925_164	12.65
DOUBLE	3	Db	S0055905_121	13334
DOUBLE	3	Db	S0074642_46	13507
DOUBLE	3	Db	S0077088_131	13891
DOUBLE	3	Db	S0062231_72	14267
DOUBLE	3	Db	S0015890_15	16761
DOUBLE	3	Db	S0009507_36	17383
DOUBLE	3	Db	S0051651_29	17386
DOUBLE	3	Db	S0051651_265	17394
DOUBLE	3	Db	S0114508_48	17839
DOUBLE	3	Db	S0013360_60	19213
DOUBLE	3	Db	S0017734_253	24775
DOUBLE	3	Db	S0018310_53	28298
DOUBLE	3	Db	S0028347_20	29659
DOUBLE	3	Db	S0047805_215	30986
DOUBLE	3	Db	S0122180_125	44711
DOUBLE	3	Db	S0120829_61	45366
DOUBLE	3	Db	S0006489_264	48135
DOUBLE	3	Db	S0161354_153	50157
DOUBLE	3	Db	S0037977_224	52727
DOUBLE	3	Db	S0053422_116	53548
DOUBLE	3	Db	S0010414_153	56584
DOUBLE	3	Db	S1085989_78	57307
DOUBLE	3	Db	S0002407_98	58663
DOUBLE	3	Db	S0048325_27	71673
DOUBLE	3	Db	S0001025_33	73945
DOUBLE	3	Db	S0045765_227	76494
DOUBLE	3	Db	S0287431_28	78125
DOUBLE	3	Db	S0035209_6	79171
DOUBLE	3	Db	S0022624_179	79205
DOUBLE	3	Db	S0032039_254	79233
DOUBLE	3	Db	S0037917_16	79241
DOUBLE	3	Db	S0012959_162	79299
DOUBLE	3	Db	S0014930_66	79319
DOUBLE	3	Db	S0031280_12	79322
DOUBLE	3	Db	S0047789_222	79328
DOUBLE	3	Db	S0027705_23	79329
DOUBLE	3	Db	S0038524_42	79341
DOUBLE	3	Db	S0034973_243	79371
DOUBLE	3	Db	S0017068_95	79407
DOUBLE	3	Db	S0040125_35	79449
DOUBLE	3	Db	S0052247_125	80112
DOUBLE	3	Db	S0028934_24	80573
DOUBLE	3	Db	S0017637_44	81377
DOUBLE	3	Db	S0004264_73	81498
DOUBLE	3	Db	S0039447_195	81807
DOUBLE	3	Db	S0037162_94	84113
DOUBLE	3	Db	S0000572_237	86.2
DOUBLE	3	Db	S0672149_70	87104
DOUBLE	3	Db	S0052483_266	88461
DOUBLE	3	Db	S0034512_117	90066
DOUBLE	3	Db	S0040326_114	102335
DOUBLE	3	Db	S0040661_251	114493
DOUBLE	3	Db	S0061271_9	123899
DOUBLE	3	Db	S0011537_96	126834
DOUBLE	3	Db	S0010997_65	130056
DOUBLE	3	Db	S0031664_54	134244
DOUBLE	3	Db	S0089650_24	142224
DOUBLE	3	Db	S0019965_6	144858
DOUBLE	3	Db	S0072865_6	154362
DOUBLE	3	Db	S0030258_185	154362
DOUBLE	3	Db	S0031838_65	158212
DOUBLE	3	Db	S1497406_94	169076
PONPON	4	PP	S0017231_67	0.000
PONPON	4	PP	S0000974_132	1545
PONPON	4	PP	S0048800_55	3310
PONPON	4	PP	S0005255_28	4102
PONPON	4	PP	S0015944_90	5502
PONPON	4	PP	S0008595_82	7938
PONPON	4	PP	S0195693_29	9690
PONPON	4	PP	S0012669_256	10640
PONPON	4	PP	S0011983_187	12226
PONPON	4	PP	S0053418_31	13462
PONPON	4	PP	S0047965_215	14125
PONPON	4	PP	S0065693_46	15538
PONPON	4	PP	S0032991_115	16455
PONPON	4	PP	S0039684_215	17186
PONPON	4	PP	S0029788_225	17956
PONPON	4	PP	S0031673_127	18213
PONPON	4	PP	S0004378_168	18620
PONPON	4	PP	S0027251_23	18817
PONPON	4	PP	S0020129_109	19153
PONPON	4	PP	S0047691_216	19429
PONPON	4	PP	S0013469_181	19713
PONPON	4	PP	S0035693_52	19736
PONPON	4	PP	S0056296_110	19817
PONPON	4	PP	S0034081_57	19965
PONPON	4	PP	S1465910_260	20222
PONPON	4	PP	S0020466_267	20324
PONPON	4	PP	S0019381_75	20521
PONPON	4	PP	S0024836_95	20857
PONPON	4	PP	S0010284_76	21476
PONPON	4	PP	S0034838_233	21890
PONPON	4	PP	S0008265_94	22546
PONPON	4	PP	S0799561_7	23283
PONPON	4	PP	S0033550_228	23850
PONPON	4	PP	S0016044_153	24657
PONPON	4	PP	S0000974_112	25675
PONPON	4	PP	S0047177_61	26776
PONPON	4	PP	S0036647_49	28279
PONPON	4	PP	S0017231_171	29880
PONPON	4	PP	S0043451_156	31710
PONPON	4	PP	S0028326_6	32703
PONPON	4	PP	S0012669_62	34452
PONPON	4	PP	S0022403_12	36514
PONPON	4	PP	S0041928_82	38349
PONPON	4	PP	S0024087_110	40193
PONPON	4	PP	S0005432_212	42892
PONPON	4	PP	S0033976_36	45369
PONPON	4	PP	S0098730_201	45628
PONPON	4	PP	S0018827_38	47402
PONPON	4	PP	S0022295_40	51221
PONPON	4	PP	S0038766_6	52834
PONPON	4	PP	S0004682_45	56964
PONPON	4	PP	S0006562_42	59515
PONPON	4	PP	S0004887_78	62895
PONPON	4	PP	S0053007_242	63585
PONPON	4	PP	S0009435_270	65309
PONPON	4	PP	S0010486_22	69760
PONPON	4	PP	S0006860_198	71911
PONPON	4	PP	S1181591_69	72801
PONPON	4	PP	S0080398_123	73813
PONPON	4	PP	S0037957_48	75215
PONPON	4	PP	S0014381_234	76721
PONPON	4	PP	S0040914_201	77950
PONPON	4	PP	S0031138_90	80845
PONPON	4	PP	S0007539_88	81971
PONPON	4	PP	S0043003_71	82617
PONPON	4	PP	S0004821_77	82713
PONPON	4	PP	S0012738_224	82740
PONPON	4	PP	S0093136_79	82768
PONPON	4	PP	S0019586_70	83280
PONPON	4	PP	S1505742_50	86660
PONPON	4	PP	S0048986_244	88380
PONPON	4	PP	S0025092_158	93694
PONPON	4	PP	S0021901_56	99323
PONPON	4	PP	S0020384_57	102876
PONPON	4	C-I	S0000075_168	5914
PONPON	4	C-I	S0008595_7	6089
PONPON	4	C-I	S0012669_44	9801
PONPON	4	C-I	S0047177_29	12744
PONPON	4	C-I	S0092768_105	15668
PONPON	4	C-I	S0039684_62	15709
PONPON	4	C-I	S0016521_165	17370
PONPON	4	C-I	S0050443_97	18244
PONPON	4	C-I	S0024779_87	19110
PONPON	4	C-I	S0015196_78	20850
PONPON	4	C-I	S0018593_249	26894
PONPON	4	C-I	S0925539_7	29186
PONPON	4	C-I	S0056296_76	30250
PONPON	4	C-I	S0043442_174	31306
PONPON	4	C-I	S0029654_227	38418
PONPON	4	C-I	S0047691_218	40943
PONPON	4	C-I	S0028326_80	48530
PONPON	4	C-I	S0005595_24	50297
PONPON	4	C-I	S0020704_247	61198
PONPON	4	C-I	S0005432_77	71885
PONPON	4	C-I	S0002881_29	76207
PONPON	4	C-I	S0074833_16	80858
PONPON	4	C-I	S0009294_172	82433
PONPON	4	C-I	S0051094_61	85189
PONPON	4	C-I	S0039563_265	87942
PONPON	4	C-I	S0114824_58	90670
PONPON	4	C-I	S0080029_24	92003
PONPON	4	C-I	S0018923_100	93186
PONPON	4	C-I	S0004612_9	98994
PONPON	4	C-I	S0138017_20	99229
PONPON	4	C-I	S0016811_187	99430
PONPON	4	C-I	S0000986_104	106113
PONPON	4	C-I	S0033318_97	106527
PONPON	4	C-I	S0041796_47	107072
PONPON	4	C-I	S0017988_88	110124
PONPON	4	C-I	S0035528_32	112344
PONPON	4	C-I	S0003721_95	113196
PONPON	4	C-I	S0028261_161	114019
PONPON	4	C-I	S0027809_39	114748
PONPON	4	C-I	S1181591_73	115555
PONPON	4	C-I	S0037957_88	116891
PONPON	4	C-I	S0023196_273	118228
PONPON	4	C-I	S0026370_83	118885
PONPON	4	C-I	S0060062_98	120534
PONPON	4	C-I	S0016240_65	122374
PONPON	4	C-I	S0032017_74	123833
PONPON	4	C-I	S0040914_261	126365
PONPON	4	C-I	S0140437_180	129084
PONPON	4	C-I	S0048504_158	132345
PONPON	4	C-I	S0019586_115	135389
PONPON	4	C-I	S0004821_243	137359
PONPON	4	C-I	S0048986_185	141003
PONPON	4	C-I	S0001007_234	143856
PONPON	4	C-I	S1489126_40	156103
DOUBLE	4	C-II	S0093136_131	0
DOUBLE	4	C-II	S0028016_62	17918
DOUBLE	4	C-II	S0018827_38	24833
DOUBLE	4	C-II	S0154654_82	28038
DOUBLE	4	C-II	S0052660_189	35428
DOUBLE	4	C-II	S0890969_69	42439
DOUBLE	4	C-II	S0077982_60	51035
DOUBLE	4	C-II	S0195693_38	55581
DOUBLE	4	C-II	S0077746_7	56871
DOUBLE	4	C-II	S0040872_26	61073
DOUBLE	4	C-II	S0021901_8	62985
DOUBLE	4	C-II	S0037465_182	63971
DOUBLE	4	C-II	S0011805_92	67016
DOUBLE	4	C-II	S0021985_60	70778
DOUBLE	4	C-II	S0017231_256	75119
DOUBLE	4	C-II	S0018593_249	83039
DOUBLE	4	C-II	S0020129_47	83644
DOUBLE	4	C-II	S0005595_24	85.73
DOUBLE	4	C-II	S0016044_23	87663
DOUBLE	4	C-II	S0042172_214	90778
DOUBLE	4	C-II	S0013208_171	93.89
DOUBLE	4	C-II	S0033550_110	96504
DOUBLE	4	C-II	S0025687_22	96813
DOUBLE	4	C-II	S0010486_20	97534
DOUBLE	4	C-II	S0027508_225	101878
DOUBLE	4	C-II	S0026694_10	102085
DOUBLE	4	C-II	S0008727_9	104084
DOUBLE	4	C-II	S0051094_61	105035
DOUBLE	4	C-II	S0002881_29	109948
DOUBLE	4	C-II	S0182856_232	113.24
DOUBLE	4	C-II	S0018923_100	118686
DOUBLE	4	C-II	S0035184_226	121706
DOUBLE	4	C-II	S0040116_44	122844
DOUBLE	4	C-II	S0023934_96	123419
DOUBLE	4	C-II	S0098196_83	123476
DOUBLE	4	C-II	S0017027_64	123707
DOUBLE	4	C-II	S0016811_73	125534
DOUBLE	4	C-II	S0033318_241	131.45
DOUBLE	4	C-II	S0041796_47	132782
DOUBLE	4	C-II	S0017988_88	133684
DOUBLE	4	C-II	S0026370_113	136698
DOUBLE	4	C-II	S0023196_254	137504
DOUBLE	4	C-II	S0037957_88	137504
DOUBLE	4	C-II	S0048504_14	137995
DOUBLE	4	C-II	S0003721_95	140043
DOUBLE	4	C-II	S0778381_66	141672
DOUBLE	4	C-II	S0060062_98	142912
DOUBLE	4	C-II	S0012738_16	148756
DOUBLE	4	C-II	S0040914_53	151394
DOUBLE	4	Db	S1355870_56	0
DOUBLE	4	Db	S0044180_90	7888
DOUBLE	4	Db	S0028406_183	8341
DOUBLE	4	Db	S0034560_175	8348
DOUBLE	4	Db	S0037077_263	8348
DOUBLE	4	Db	S0013407_34	8358
DOUBLE	4	Db	S0034809_192	8369
DOUBLE	4	Db	S0003964_6	8395
DOUBLE	4	Db	S0033389_90	8482
DOUBLE	4	Db	S0014521_46	8502
DOUBLE	4	Db	S0007333_86	10953
DOUBLE	4	Db	S0032160_57	10977
DOUBLE	4	Db	S0019465_30	12893
DOUBLE	4	Db	S0022931_113	15367
DOUBLE	4	Db	S0029519_128	18233
DOUBLE	4	Db	S0015261_248	36226
DOUBLE	4	Db	S0048986_244	38341
DOUBLE	4	Db	S0016380_60	43959
DOUBLE	4	Db	S0019586_70	44186
DOUBLE	4	Db	S0004821_43	46228
DOUBLE	4	Db	S0044069_46	50945
DOUBLE	4	Db	S0100700_79	52458
DOUBLE	4	Db	S0014813_206	54739
DOUBLE	4	Db	S0034496_225	60003
DOUBLE	4	Db	S0052776_82	63169
DOUBLE	4	Db	S0080398_123	64522
DOUBLE	4	Db	S1181591_22	66.98
DOUBLE	4	Db	S1162555_107	70759
DOUBLE	4	Db	S0020810_218	71692
DOUBLE	4	Db	S0041796_79	72321
DOUBLE	4	Db	S0658679_175	76256
DOUBLE	4	Db	S0006936_29	78342
DOUBLE	4	Db	S0005432_212	80007
DOUBLE	4	Db	S0021901_18	80494
DOUBLE	4	Db	S0093136_52	82351
DOUBLE	4	Db	S0010685_59	83257
DOUBLE	4	Db	S0085801_13	83329
DOUBLE	4	Db	S0088059_62	83552
DOUBLE	4	Db	S0033976_36	84.16
DOUBLE	4	Db	S0022403_72	89679
DOUBLE	4	Db	S0890969_96	90419
DOUBLE	4	Db	S0041928_249	92234
DOUBLE	4	Db	S0015944_90	97942
DOUBLE	4	Db	S0004929_153	99.99
DOUBLE	4	Db	S0040886_166	102402
DOUBLE	4	Db	S0037162_46	102892
DOUBLE	4	Db	S0000974_112	103748
DOUBLE	4	Db	S0017231_67	109685
DOUBLE	4	Db	S0007136_38	111805
DOUBLE	4	Db	S0011983_111	113296
DOUBLE	4	Db	S0010284_76	115467
DOUBLE	4	Db	S0029788_91	118136
DOUBLE	4	Db	S0043442_274	119555
DOUBLE	4	Db	S0024836_95	119615
DOUBLE	4	Db	S0070667_92	119905
DOUBLE	4	Db	S0059216_16	119905
DOUBLE	4	Db	S1465910_181	119997
DOUBLE	4	Db	S0021716_110	120567
DOUBLE	4	Db	S0008146_210	121348
DOUBLE	4	Db	S0090376_211	127946
DOUBLE	4	Db	S0043828_196	129072
DOUBLE	4	Db	S0017744_119	129993
DOUBLE	4	Db	S0003516_36	133598
DOUBLE	4	Db	S0039684_131	136002
DOUBLE	4	Db	S0005255_28	137892
DOUBLE	4	Db	S0142428_123	141462
DOUBLE	4	Db	S0038144_275	143085
DOUBLE	4	Db	S0048504_31	151146
PONPON	5	PP	S0002953_168	0.000
PONPON	5	PP	S0043105_38	6975
PONPON	5	PP	S0028999_90	7127
PONPON	5	PP	S0051540_247	8535
PONPON	5	PP	S0048142_52	11662
PONPON	5	PP	S0033862_70	14129
PONPON	5	PP	S0015988_60	14129
PONPON	5	PP	S0029018_7	14289
PONPON	5	PP	S0110791_25	15312
PONPON	5	PP	S0027637_42	20745
PONPON	5	PP	S0015818_76	21992
PONPON	5	PP	S0002434_15	27401
PONPON	5	PP	S0015429_232	28627
PONPON	5	PP	S0035564_272	30995
PONPON	5	PP	S0049129_196	32782
PONPON	5	PP	S0017376_205	33941
PONPON	5	PP	S0038851_58	35115
PONPON	5	PP	S0025109_252	35519
PONPON	5	PP	S0013389_226	38485
PONPON	5	PP	S0006581_73	40113
PONPON	5	PP	S0102372_105	41041
PONPON	5	PP	S0011646_165	42566
PONPON	5	PP	S0023626_33	44799
PONPON	5	PP	S0166536_97	46766
PONPON	5	PP	S0019166_86	48065
PONPON	5	PP	S0065754_67	50605
PONPON	5	PP	S0010106_40	52155
PONPON	5	PP	S0033283_270	53258
PONPON	5	PP	S0050041_46	58504
PONPON	5	PP	S0000405_39	59063
PONPON	5	PP	S0030804_209	59309
PONPON	5	PP	S0004445_269	60832
PONPON	5	PP	S0052196_116	61433
PONPON	5	PP	S0016751_44	62104
PONPON	5	PP	S0003820_162	62837
PONPON	5	PP	S0000802_183	63830
PONPON	5	PP	S0009275_37	65872
PONPON	5	PP	S0037671_263	66529
PONPON	5	PP	S0024672_220	66762
PONPON	5	PP	S0060758_113	67454
PONPON	5	PP	S0000898_42	68242
PONPON	5	PP	S0007313_182	68703
PONPON	5	PP	S0159807_54	68854
PONPON	5	PP	S0035523_87	68879
PONPON	5	PP	S0039367_6	69108
PONPON	5	PP	S0033398_11	69500
PONPON	5	PP	S0013866_180	70023
PONPON	5	PP	S0033271_179	70665
PONPON	5	PP	S0008259_274	71293
PONPON	5	PP	S0000510_95	73276
PONPON	5	PP	S0011665_43	75390
PONPON	5	PP	S0029647_131	76437
PONPON	5	PP	S0033601_114	76999
PONPON	5	PP	S0044636_34	78037
PONPON	5	PP	S0057267_208	78691
PONPON	5	PP	S0005416_84	80916
PONPON	5	PP	S0035805_6	83323
PONPON	5	PP	S0008337_241	84200
PONPON	5	PP	S0036271_40	86857
PONPON	5	PP	S0061667_80	88266
PONPON	5	PP	S0026637_213	88987
PONPON	5	PP	S0018847_113	93785
PONPON	5	PP	S0000974_60	97431
PONPON	5	C-I	S0015818_40	0.000
PONPON	5	C-I	S0041809_62	8959
PONPON	5	C-I	S0024593_100	14276
PONPON	5	C-I	S0045355_55	21049
PONPON	5	C-I	S0017376_273	26168
PONPON	5	C-I	S0035564_117	36287
PONPON	5	C-I	S0044838_30	42962
PONPON	5	C-I	S0007315_88	50474
PONPON	5	C-I	S0012669_22	54633
PONPON	5	C-I	S0057925_81	61276
PONPON	5	C-I	S0102372_80	62186
PONPON	5	C-I	S0023626_108	65343
PONPON	5	C-I	S0033283_50	73264
PONPON	5	C-I	S0021657_65	74227
PONPON	5	C-I	S0007383_57	79224
PONPON	5	C-I	S0015931_186	83621
PONPON	5	C-I	S0009011_117	84056
PONPON	5	C-I	S0036297_262	91038
PONPON	5	C-I	S0016614_12	95523
PONPON	5	C-I	S0034170_246	97733
PONPON	5	C-I	S0052823_59	98722
PONPON	5	C-I	S0040398_85	99619
PONPON	5	C-I	S1212570_223	101595
PONPON	5	C-I	S0033601_32	104244
PONPON	5	C-I	S0005581_51	104794
PONPON	5	C-I	S0000802_48	105553
PONPON	5	C-I	S0028575_10	106187
PONPON	5	C-I	S0037671_193	106752
PONPON	5	C-I	S0010494_156	108499
PONPON	5	C-I	S0977931_252	109959
PONPON	5	C-I	S0040685_203	110100
PONPON	5	C-I	S0033955_80	111013
PONPON	5	C-I	S0027935_37	112195
PONPON	5	C-I	S0063646_108	113368
PONPON	5	C-I	S0004285_201	113682
PONPON	5	C-I	S0020892_42	113751
PONPON	5	C-I	S0117656_90	113759
PONPON	5	C-I	S0006008_45	113788
PONPON	5	C-I	S0022810_123	113871
PONPON	5	C-I	S0076143_118	114272
PONPON	5	C-I	S0015844_12	114474
PONPON	5	C-I	S0013866_128	115715
PONPON	5	C-I	S0048588_198	116989
PONPON	5	C-I	S0009011_18	118677
PONPON	5	C-I	S0005139_186	121128
PONPON	5	C-I	S0024740_73	123688
PONPON	5	C-I	S0003998_169	125763
PONPON	5	C-I	S0015522_75	127680
PONPON	5	C-I	S0030748_49	129396
PONPON	5	C-I	S0007866_21	133188
PONPON	5	C-I	S0026637_193	134591
PONPON	5	C-I	S0125539_259	136739
PONPON	5	C-I	S0000974_86	139422
PONPON	5	C-I	S0018976_103	143931
PONPON	5	C-I	S0022236_217	144013
PONPON	5	C-I	S0013909_132	145078
PONPON	5	C-I	S1182672_39	149833
PONPON	5	C-I	S0038600_63	155880
PONPON	5	C-I	S0029983_11	161634
PONPON	5	C-I	S0000698_198	165860
PONPON	5	C-I	S0017842_53	168715
PONPON	5	C-I	S0035714_97	173135
PONPON	5	C-I	S0008810_226	177585
PONPON	5	C-I	S0065754_192	189506
DOUBLE	5	C-II	S1483131_28	0
DOUBLE	5	C-II	S0015818_40	11131
DOUBLE	5	C-II	S0035564_117	25884
DOUBLE	5	C-II	S0064327_94	30047
DOUBLE	5	C-II	S0060208_127	33014
DOUBLE	5	C-II	S0013389_85	36756
DOUBLE	5	C-II	S0135815_229	39372
DOUBLE	5	C-II	S0038110_115	40636
DOUBLE	5	C-II	S0091320_51	41914
DOUBLE	5	C-II	S0044838_168	42145
DOUBLE	5	C-II	S0044259_274	44303
DOUBLE	5	C-II	S0000442_93	45.31
DOUBLE	5	C-II	S0116845_85	46173
DOUBLE	5	C-II	S0073817_44	47643
DOUBLE	5	C-II	S0015501_37	47855
DOUBLE	5	C-II	S0034178_234	48771
DOUBLE	5	C-II	S0102372_80	49618
DOUBLE	5	C-II	S0011953_63	50263
DOUBLE	5	C-II	S0023626_108	50741
DOUBLE	5	C-II	S0022589_189	51249
DOUBLE	5	C-II	S0008243_87	51639
DOUBLE	5	C-II	S0022236_217	52295
DOUBLE	5	C-II	S0166536_70	52741
DOUBLE	5	C-II	S0022919_260	53504
DOUBLE	5	C-II	S0006581_111	55.2
DOUBLE	5	C-II	S0034910_271	56946
DOUBLE	5	C-II	S0048231_69	58184
DOUBLE	5	C-II	S0052823_59	64.65
DOUBLE	5	C-II	S0007866_21	66639
DOUBLE	5	C-II	S0000802_33	67849
DOUBLE	5	C-II	S0016549_190	69033
DOUBLE	5	C-II	S0033161_82	69474
DOUBLE	5	C-II	S0027092_271	69523
DOUBLE	5	C-II	S0036297_262	69773
DOUBLE	5	C-II	S0039281_83	71094
DOUBLE	5	C-II	S0033601_32	71842
DOUBLE	5	C-II	S1361241_89	72308
DOUBLE	5	C-II	S0034170_177	72869
DOUBLE	5	C-II	S0024865_63	73683
DOUBLE	5	C-II	S0040398_85	74273
DOUBLE	5	C-II	S0013866_128	74979
DOUBLE	5	C-II	S0020818_167	75613
DOUBLE	5	C-II	S0022532_203	76491
DOUBLE	5	C-II	S0033271_192	77322
DOUBLE	5	C-II	S0021204_33	77702
DOUBLE	5	C-II	S0023834_22	77837
DOUBLE	5	C-II	S0037671_257	78257
DOUBLE	5	C-II	S0026392_89	78743
DOUBLE	5	C-II	S0033955_17	79434
DOUBLE	5	C-II	S0040685_203	79814
DOUBLE	5	C-II	S0033669_156	80.24
DOUBLE	5	C-II	S0030239_35	80594
DOUBLE	5	C-II	S0013111_78	80907
DOUBLE	5	C-II	S0013903_194	81291
DOUBLE	5	C-II	S0010104_100	81508
DOUBLE	5	C-II	S0030231_87	81.68
DOUBLE	5	C-II	S0005804_97	81961
DOUBLE	5	C-II	S0027935_37	82181
DOUBLE	5	C-II	S0030967_34	82282
DOUBLE	5	C-II	S0035116_216	82342
DOUBLE	5	C-II	S0008810_231	82464
DOUBLE	5	C-II	S0032252_113	82594
DOUBLE	5	C-II	S1509374_44	82697
DOUBLE	5	C-II	S0022477_175	82847
DOUBLE	5	C-II	S0007171_208	82978
DOUBLE	5	C-II	S0015844_12	82981
DOUBLE	5	C-II	S0004285_90	82993
DOUBLE	5	C-II	S0064019_152	83003
DOUBLE	5	C-II	S0007311_205	83003
DOUBLE	5	C-II	S0030729_76	83234
DOUBLE	5	C-II	S0000917_191	83319
DOUBLE	5	C-II	S0041501_185	83448
DOUBLE	5	C-II	S0030911_17	83677
DOUBLE	5	C-II	S0063646_108	83909
DOUBLE	5	C-II	S0036848_80	84018
DOUBLE	5	C-II	S0044482_112	84499
DOUBLE	5	C-II	S0015794_10	84615
DOUBLE	5	C-II	S0034434_15	85078
DOUBLE	5	C-II	S0031642_198	85.43
DOUBLE	5	C-II	S0009011_18	85704
DOUBLE	5	C-II	S0054907_220	86039
DOUBLE	5	C-II	S0010207_123	86724
DOUBLE	5	C-II	S0008259_57	86968
DOUBLE	5	C-II	S0005139_89	87371
DOUBLE	5	C-II	S0030835_228	87709
DOUBLE	5	C-II	S0010494_156	88328
DOUBLE	5	C-II	S0039707_17	88723
DOUBLE	5	C-II	S0040099_55	88787
DOUBLE	5	C-II	S0011178_222	89056
DOUBLE	5	C-II	S0022722_32	89947
DOUBLE	5	C-II	S0020027_178	90363
DOUBLE	5	C-II	S0033007_229	91062
DOUBLE	5	C-II	S0020836_64	91921
DOUBLE	5	C-II	S0031389_178	92345
DOUBLE	5	C-II	S0004453_207	92893
DOUBLE	5	C-II	S0029410_49	93803
DOUBLE	5	C-II	S0000898_33	94465
DOUBLE	5	C-II	S0763219_207	95149
DOUBLE	5	C-II	S0051255_15	95373
DOUBLE	5	C-II	S0030911_241	96641
DOUBLE	5	C-II	S0048588_95	98355
DOUBLE	5	C-II	S0030748_173	98528
DOUBLE	5	C-II	S1212570_93	99017
DOUBLE	5	C-II	S0032460_98	99648
DOUBLE	5	C-II	S0023151_36	100498
DOUBLE	5	C-II	S0000974_60	101834
DOUBLE	5	C-II	S0024461_31	102715
DOUBLE	5	C-II	S0046411_86	104234
DOUBLE	5	C-II	S0028542_158	104907
DOUBLE	5	C-II	S0000224_85	105849
DOUBLE	5	C-II	S0018447_164	108924
DOUBLE	5	C-II	S0037598_61	113078
DOUBLE	5	C-II	S0026591_171	116554
DOUBLE	5	Db	S0002953_168	0
DOUBLE	5	Db	S0061808_86	2138
DOUBLE	5	Db	S0028999_78	3013
DOUBLE	5	Db	S0043105_38	3286
DOUBLE	5	Db	S0019138_55	5415
DOUBLE	5	Db	S0033283_73	6891
DOUBLE	5	Db	S0003681_12	12556
DOUBLE	5	Db	S0029297_234	14734
DOUBLE	5	Db	S0035564_30	16056
DOUBLE	5	Db	S0015429_72	18358
DOUBLE	5	Db	S0023455_90	19361
DOUBLE	5	Db	S0135815_72	20821
DOUBLE	5	Db	S0013389_67	22143
DOUBLE	5	Db	S0012860_224	22802
DOUBLE	5	Db	S0000442_21	24981
DOUBLE	5	Db	S0044838_210	26741
DOUBLE	5	Db	S0035894_42	30144
DOUBLE	5	Db	S0015216_205	34017
DOUBLE	5	Db	S0010626_6	37116
DOUBLE	5	Db	S0034068_167	38.18
DOUBLE	5	Db	S0021276_115	45203
DOUBLE	5	Db	S0036887_28	48065
DOUBLE	5	Db	S0004445_68	48296
DOUBLE	5	Db	S0015226_126	52843
DOUBLE	5	Db	S0024609_124	57343
DOUBLE	5	Db	S0033601_114	59.35
DOUBLE	5	Db	S0005221_33	60714
DOUBLE	5	Db	S0031702_170	61958
DOUBLE	5	Db	S0013866_75	62.85
DOUBLE	5	Db	S0038673_232	64031
DOUBLE	5	Db	S0037671_234	64.23
DOUBLE	5	Db	S0024589_253	64679
DOUBLE	5	Db	S0020091_118	65023
DOUBLE	5	Db	S0977931_269	65447
DOUBLE	5	Db	S0018373_190	66762
DOUBLE	5	Db	S0016178_207	67625
DOUBLE	5	Db	S0018306_52	68738
DOUBLE	5	Db	S0017842_53	69403
DOUBLE	5	Db	S0018491_80	70628
DOUBLE	5	Db	S0039464_95	70984
DOUBLE	5	Db	S0044685_22	71304
DOUBLE	5	Db	S0004463_154	71333
DOUBLE	5	Db	S0007311_57	71333
DOUBLE	5	Db	S0034434_199	71695
DOUBLE	5	Db	S0030984_186	71904
DOUBLE	5	Db	S0008810_226	72.47
DOUBLE	5	Db	S0544855_194	72829
DOUBLE	5	Db	S0033271_179	73431
DOUBLE	5	Db	S0000698_198	73715
DOUBLE	5	Db	S0029410_32	74288
DOUBLE	5	Db	S0023094_19	75.22
DOUBLE	5	Db	S0065725_172	76241
DOUBLE	5	Db	S0035714_88	77048
DOUBLE	5	Db	S0032052_96	77257
DOUBLE	5	Db	S0014119_275	78469
DOUBLE	5	Db	S0027504_76	78565
DOUBLE	5	Db	S0008361_186	79.52
DOUBLE	5	Db	S0010598_47	80319
DOUBLE	5	Db	S0008259_274	81217
DOUBLE	5	Db	S0030025_21	82.95
DOUBLE	5	Db	S0006873_36	84039
DOUBLE	5	Db	S0006581_73	85721
DOUBLE	5	Db	S0026637_32	87281
DOUBLE	5	Db	S0004491_9	92378
DOUBLE	5	Db	S0038358_223	102497
PONPON	6	PP	S0026887_29	0.000
PONPON	6	PP	S0049145_64	1600
PONPON	6	PP	S0063258_273	11341
PONPON	6	PP	S0019934_45	21172
PONPON	6	PP	S0044767_252	26631
PONPON	6	PP	S0054304_42	29331
PONPON	6	PP	S0029493_72	31565
PONPON	6	PP	S0038659_28	36494
PONPON	6	PP	S0030295_74	38437
PONPON	6	PP	S0039305_227	39408
PONPON	6	PP	S0018011_185	39408
PONPON	6	PP	S0035517_25	39875
PONPON	6	PP	S0017267_150	45235
PONPON	6	PP	S0419562_6	49112
PONPON	6	PP	S0041174_101	49312
PONPON	6	PP	S0036397_223	50626
PONPON	6	PP	S0016855_262	51910
PONPON	6	PP	S0029879_124	55025
PONPON	6	PP	S0037356_164	56965
PONPON	6	PP	S0016249_23	59815
PONPON	6	PP	S0008396_56	65549
PONPON	6	PP	S0013155_37	65874
PONPON	6	PP	S0012648_83	67750
PONPON	6	PP	S0031221_67	69605
PONPON	6	PP	S1350349_16	70364
PONPON	6	PP	S0017595_126	74074
PONPON	6	PP	S0036284_65	75272
PONPON	6	PP	S0177491_165	77966
PONPON	6	PP	S0018036_180	79386
PONPON	6	PP	S0029840_38	83523
PONPON	6	PP	S0016909_158	85849
PONPON	6	PP	S0031614_32	88344
PONPON	6	PP	S0019646_271	90740
PONPON	6	PP	S0005812_91	94176
PONPON	6	PP	S0062035_42	96525
PONPON	6	PP	S0030436_190	97601
PONPON	6	PP	S0028992_80	98465
PONPON	6	PP	S0025718_13	99795
PONPON	6	PP	S1091847_53	100398
PONPON	6	PP	S0018943_238	100722
PONPON	6	PP	S0007415_47	101137
PONPON	6	PP	S0027615_257	101541
PONPON	6	PP	S0037693_41	101741
PONPON	6	PP	S0007230_132	102051
PONPON	6	PP	S0008967_44	102398
PONPON	6	PP	S0040297_204	103866
PONPON	6	PP	S0030078_22	104748
PONPON	6	PP	S0034330_62	105984
PONPON	6	PP	S0015798_231	106762
PONPON	6	PP	S0050028_236	106999
PONPON	6	PP	S0019729_73	107692
PONPON	6	PP	S0049638_54	108266
PONPON	6	PP	S0031132_238	108557
PONPON	6	PP	S0039033_219	108891
PONPON	6	PP	S0094840_43	108892
PONPON	6	PP	S0033960_172	108894
PONPON	6	PP	S0009468_105	109004
PONPON	6	PP	S0045446_19	109567
PONPON	6	PP	S0014548_83	109663
PONPON	6	PP	S0000890_9	109903
PONPON	6	PP	S0043749_169	110107
PONPON	6	PP	S0018242_265	110167
PONPON	6	PP	S0055293_227	110239
PONPON	6	PP	S0020611_86	110259
PONPON	6	PP	S0029698_268	110266
PONPON	6	PP	S0090069_129	110285
PONPON	6	PP	S0036764_209	110288
PONPON	6	PP	S0030721_210	110296
PONPON	6	PP	S0046930_22	110512
PONPON	6	PP	S0006933_212	110686
PONPON	6	PP	S0039868_90	110805
PONPON	6	PP	S0028837_204	111412
PONPON	6	PP	S0009304_47	112094
PONPON	6	PP	S1106467_272	112362
PONPON	6	PP	S0041946_78	112921
PONPON	6	PP	S0019787_12	113729
PONPON	6	PP	S0037139_22	114302
PONPON	6	PP	S0041757_77	115099
PONPON	6	PP	S0042668_9	116348
PONPON	6	PP	S0010983_50	117140
PONPON	6	PP	S0032982_228	118352
PONPON	6	PP	S0002233_74	119932
PONPON	6	PP	S0023803_202	130749
PONPON	6	C-I	S0016059_244	0.000
PONPON	6	C-I	S0055601_96	0.808
PONPON	6	C-I	S0052647_101	0.822
PONPON	6	C-I	S0061802_82	12498
PONPON	6	C-I	S0029653_177	16664
PONPON	6	C-I	S0015642_43	20029
PONPON	6	C-I	S0040658_123	20049
PONPON	6	C-I	S0041174_70	26362
PONPON	6	C-I	S0016855_38	28118
PONPON	6	C-I	S0036397_106	29582
PONPON	6	C-I	S0043817_263	30900
PONPON	6	C-I	S0001584_257	31870
PONPON	6	C-I	S0909543_241	32627
PONPON	6	C-I	S0016249_251	33926
PONPON	6	C-I	S0029792_67	36012
PONPON	6	C-I	S0622591_172	38893
PONPON	6	C-I	S0050415_67	45316
PONPON	6	C-I	S0035868_97	48689
PONPON	6	C-I	S0018036_80	54299
PONPON	6	C-I	S0033442_171	56523
PONPON	6	C-I	S0043830_40	61979
PONPON	6	C-I	S0033904_219	65974
PONPON	6	C-I	S0051830_44	69431
PONPON	6	C-I	S0025084_81	70510
PONPON	6	C-I	S0038631_187	73632
PONPON	6	C-I	S0022785_262	76356
PONPON	6	C-I	S0033442_153	80581
PONPON	6	C-I	S0030436_103	81548
PONPON	6	C-I	S1184757_9	86344
PONPON	6	C-I	S0002112_58	89085
PONPON	6	C-I	S0033954_76	91354
PONPON	6	C-I	S0141733_153	92981
PONPON	6	C-I	S0009560_97	97178
PONPON	6	C-I	S0010223_192	99434
PONPON	6	C-I	S0025718_249	100549
PONPON	6	C-I	S0078949_74	100963
PONPON	6	C-I	S0013452_126	101177
PONPON	6	C-I	S0010263_218	101530
PONPON	6	C-I	S0011096_83	103345
PONPON	6	C-I	S0038401_153	103609
PONPON	6	C-I	S0038079_97	105687
PONPON	6	C-I	S0010903_44	108166
PONPON	6	C-I	S0040297_272	111500
PONPON	6	C-I	S0037339_87	112614
PONPON	6	C-I	S0000380_95	115317
PONPON	6	C-I	S0020301_67	118862
PONPON	6	C-I	S1515600_35	120465
PONPON	6	C-I	S0013454_129	121485
PONPON	6	C-I	S0031132_153	124277
PONPON	6	C-I	S0006215_262	125932
PONPON	6	C-I	S0158416_61	126869
PONPON	6	C-I	S0036265_257	127906
PONPON	6	C-I	S0054304_204	128750
PONPON	6	C-I	S0094840_74	128767
PONPON	6	C-I	S0605169_188	129393
PONPON	6	C-I	S0014548_124	133423
PONPON	6	C-I	S0014963_29	134442
PONPON	6	C-I	S0000459_91	136432
PONPON	6	C-I	S0034698_230	138762
PONPON	6	C-I	S0029413_265	141961
PONPON	6	C-I	S0039868_85	144327
PONPON	6	C-I	S0009659_97	146528
PONPON	6	C-I	S0019558_51	149455
PONPON	6	C-I	S0825754_225	150285
PONPON	6	C-I	S0018013_69	150586
PONPON	6	C-I	S0041757_80	151576
PONPON	6	C-I	S0000890_111	155096
PONPON	6	C-I	S0038228_241	160815
PONPON	6	C-I	S0028992_166	163268
PONPON	6	C-I	S0000981_87	165507
PONPON	6	C-I	S0005812_59	168028
PONPON	6	C-I	S0051485_12	180019
PONPON	6	C-I	S0000364_230	188339
PONPON	6	C-I	S0008159_27	192640
PONPON	6	C-I	S0030852_34	201400
DOUBLE	6	C-II	S0043830_100	0
DOUBLE	6	C-II	S0007379_124	6363
DOUBLE	6	C-II	S0055601_93	9.95
DOUBLE	6	C-II	S0018011_254	15403
DOUBLE	6	C-II	S0079568_269	18622
DOUBLE	6	C-II	S0029653_177	20662
DOUBLE	6	C-II	S0622591_192	25728
DOUBLE	6	C-II	S0061158_109	27885
DOUBLE	6	C-II	S0030479_36	29289
DOUBLE	6	C-II	S0041174_70	30949
DOUBLE	6	C-II	S0016855_56	32182
DOUBLE	6	C-II	S0036397_106	32549
DOUBLE	6	C-II	S0043817_263	34.83
DOUBLE	6	C-II	S0049984_178	36.15
DOUBLE	6	C-II	S0016249_41	37426
DOUBLE	6	C-II	S0029792_50	39295
DOUBLE	6	C-II	S0741782_93	40267
DOUBLE	6	C-II	S0050415_67	44643
DOUBLE	6	C-II	S0018036_80	47349
DOUBLE	6	C-II	S0039256_151	50016
DOUBLE	6	C-II	S0085868_20	51852
DOUBLE	6	C-II	S0035868_42	52114
DOUBLE	6	C-II	S0036284_215	54.12
DOUBLE	6	C-II	S0000489_84	57719
DOUBLE	6	C-II	S0033904_219	60854
DOUBLE	6	C-II	S0018067_28	64809
DOUBLE	6	C-II	S0040822_227	68218
DOUBLE	6	C-II	S0051830_44	70477
DOUBLE	6	C-II	S0025084_81	72391
DOUBLE	6	C-II	S0037411_271	73919
DOUBLE	6	C-II	S0022785_263	75824
DOUBLE	6	C-II	S0044656_66	79368
DOUBLE	6	C-II	S0051485_12	79539
DOUBLE	6	C-II	S0030436_245	81462
DOUBLE	6	C-II	S0044014_53	82402
DOUBLE	6	C-II	S0004993_99	83655
DOUBLE	6	C-II	S0030852_34	84507
DOUBLE	6	C-II	S0032667_83	84616
DOUBLE	6	C-II	S0043428_180	86563
DOUBLE	6	C-II	S0002112_58	88738
DOUBLE	6	C-II	S0141733_153	89.62
DOUBLE	6	C-II	S0033954_76	90127
DOUBLE	6	C-II	S0027953_77	91.49
DOUBLE	6	C-II	S0018846_34	92893
DOUBLE	6	C-II	S0021535_25	92976
DOUBLE	6	C-II	S0040452_71	94139
DOUBLE	6	C-II	S0030852_102	94325
DOUBLE	6	C-II	S0036445_73	95155
DOUBLE	6	C-II	S0010223_232	97.5
DOUBLE	6	C-II	S0013378_46	98717
DOUBLE	6	C-II	S0045748_61	101.21
DOUBLE	6	C-II	S0010263_218	101828
DOUBLE	6	C-II	S0062035_41	103152
DOUBLE	6	C-II	S0009560_97	104138
DOUBLE	6	C-II	S0040297_37	106261
DOUBLE	6	C-II	S0010903_44	106998
DOUBLE	6	C-II	S0011096_184	107745
DOUBLE	6	C-II	S0043700_45	108479
DOUBLE	6	C-II	S0013208_64	108972
DOUBLE	6	C-II	S0064111_250	109059
DOUBLE	6	C-II	S0087064_14	111012
DOUBLE	6	C-II	S0040726_125	113105
DOUBLE	6	C-II	S0034773_124	114471
DOUBLE	6	C-II	S0000981_87	114471
DOUBLE	6	C-II	S0019480_20	116191
DOUBLE	6	C-II	S0005812_31	118243
DOUBLE	6	C-II	S0038228_42	119083
DOUBLE	6	C-II	S0158416_7	122089
DOUBLE	6	C-II	S0013454_180	122089
DOUBLE	6	C-II	S0031132_153	124194
DOUBLE	6	C-II	S0036265_91	126123
DOUBLE	6	C-II	S0605169_24	126437
DOUBLE	6	C-II	S0094840_74	127698
DOUBLE	6	C-II	S0016682_26	128109
DOUBLE	6	C-II	S0005496_77	131337
DOUBLE	6	C-II	S0003471_11	132847
DOUBLE	6	C-II	S0027570_84	134458
DOUBLE	6	C-II	S0053403_25	134458
DOUBLE	6	C-II	S0029413_265	136008
DOUBLE	6	C-II	S0041757_80	137938
DOUBLE	6	C-II	S0063497_237	138837
DOUBLE	6	C-II	S0000890_38	139948
DOUBLE	6	C-II	S0023803_51	141293
DOUBLE	6	C-II	S0020931_125	141896
DOUBLE	6	C-II	S0001476_94	142766
DOUBLE	6	C-II	S0066580_93	142766
DOUBLE	6	C-II	S0001531_90	142772
DOUBLE	6	C-II	S0042783_230	143026
DOUBLE	6	C-II	S0047247_258	143.73
DOUBLE	6	C-II	S0018013_69	144198
DOUBLE	6	C-II	S0029451_27	144861
DOUBLE	6	C-II	S0041946_73	145709
DOUBLE	6	C-II	S0019558_12	146657
DOUBLE	6	C-II	S1483967_164	147467
DOUBLE	6	C-II	S0047378_233	149263
DOUBLE	6	C-II	S0038965_7	150276
DOUBLE	6	C-II	S0063750_155	156027
DOUBLE	6	C-II	S0049937_32	160182
DOUBLE	6	Db	S0002881_89	0
DOUBLE	6	Db	S0030436_105	6198
DOUBLE	6	Db	S0008509_267	7369
DOUBLE	6	Db	S0018346_32	7.38
DOUBLE	6	Db	S0007415_24	7489
DOUBLE	6	Db	S0022785_25	10.93
DOUBLE	6	Db	S0039487_191	11748
DOUBLE	6	Db	S0001499_52	15746
DOUBLE	6	Db	S0050415_63	30801
DOUBLE	6	Db	S0042668_31	33669
DOUBLE	6	Db	S0013649_92	35148
DOUBLE	6	Db	S0016249_177	41031
DOUBLE	6	Db	S0010983_203	45.6
DOUBLE	6	Db	S0051746_23	47328
DOUBLE	6	Db	S0040577_219	51411
DOUBLE	6	Db	S0026887_29	54.64
DOUBLE	6	Db	S0136287_179	55.95
DOUBLE	6	Db	S0018011_46	57421
DOUBLE	6	Db	S0035517_113	60516
DOUBLE	6	Db	S0066657_44	65181
DOUBLE	6	Db	S0018067_40	66174
DOUBLE	6	Db	S0158416_191	71467
DOUBLE	6	Db	S0000679_59	80944
DOUBLE	6	Db	S0040017_107	88887
DOUBLE	6	Db	S0050991_83	90606
DOUBLE	6	Db	S0030295_74	92868
DOUBLE	6	Db	S0017267_21	98231
DOUBLE	6	Db	S0009304_43	98429
DOUBLE	6	Db	S0124659_149	104852
DOUBLE	6	Db	S0034698_201	117425
DOUBLE	6	Db	S0168202_110	127284
DOUBLE	6	Db	S0003234_31	132338
DOUBLE	6	Db	S0042080_88	145636
PONPON	7	PP	S0002971_35	0.000
PONPON	7	PP	S0023784_237	3870
PONPON	7	PP	S0005097_41	5396
PONPON	7	PP	S0041096_52	6696
PONPON	7	PP	S0015855_167	7609
PONPON	7	PP	S0008179_46	8788
PONPON	7	PP	S0012313_214	9796
PONPON	7	PP	S0002436_51	10681
PONPON	7	PP	S0031509_156	11203
PONPON	7	PP	S0040549_50	11447
PONPON	7	PP	S0229402_213	11642
PONPON	7	PP	S0028096_99	11711
PONPON	7	PP	S0031770_270	11977
PONPON	7	PP	S0037681_215	12068
PONPON	7	PP	S0052583_72	12279
PONPON	7	PP	S0033312_233	12591
PONPON	7	PP	S0286307_204	12595
PONPON	7	PP	S0015711_162	12595
PONPON	7	PP	S0014595_249	12618
PONPON	7	PP	S0103553_55	12833
PONPON	7	PP	S0025390_204	13010
PONPON	7	PP	S0000795_9	13177
PONPON	7	PP	S0034008_19	13729
PONPON	7	PP	S0038773_48	14389
PONPON	7	PP	S0014110_46	14736
PONPON	7	PP	S0016012_77	15668
PONPON	7	PP	S0014630_89	16105
PONPON	7	PP	S0014912_185	17719
PONPON	7	PP	S0022697_129	19562
PONPON	7	PP	S0030661_35	20456
PONPON	7	PP	S0013768_105	21715
PONPON	7	PP	S0029995_8	23693
PONPON	7	PP	S0013954_154	24792
PONPON	7	PP	S0016355_165	25911
PONPON	7	PP	S0069510_97	26201
PONPON	7	PP	S0045150_55	26265
PONPON	7	PP	S0036795_250	28210
PONPON	7	PP	S0006049_42	30235
PONPON	7	PP	S0023095_41	32423
PONPON	7	PP	S0017733_125	33899
PONPON	7	PP	S0066647_153	34846
PONPON	7	PP	S0021891_51	39483
PONPON	7	PP	S0000841_152	39507
PONPON	7	PP	S0053672_203	42348
PONPON	7	PP	S0081189_87	42958
PONPON	7	PP	S0012408_92	46646
PONPON	7	PP	S0038206_18	47943
PONPON	7	PP	S0011637_251	49538
PONPON	7	PP	S0017586_102	52458
PONPON	7	PP	S0037986_220	53322
PONPON	7	PP	S0014097_53	54227
PONPON	7	PP	S0004421_83	54842
PONPON	7	PP	S0000272_70	54842
PONPON	7	PP	S0073128_76	57191
PONPON	7	PP	S0041934_225	57745
PONPON	7	PP	S0062211_268	58143
PONPON	7	PP	S0041341_233	58333
PONPON	7	PP	S0021465_254	59985
PONPON	7	PP	S0054717_245	60618
PONPON	7	PP	S0996609_199	62390
PONPON	7	PP	S0025581_260	63332
PONPON	7	PP	S0026070_18	63435
PONPON	7	PP	S0029448_268	63647
PONPON	7	PP	S1195681_219	63907
PONPON	7	PP	S0027368_186	64225
PONPON	7	PP	S0096248_115	64717
PONPON	7	PP	S0028113_81	65550
PONPON	7	PP	S0037025_80	65550
PONPON	7	PP	S0032500_272	65856
PONPON	7	PP	S0007891_220	66031
PONPON	7	PP	S0033442_49	68272
PONPON	7	PP	S0011362_22	68914
PONPON	7	PP	S0014085_114	70225
PONPON	7	PP	S0062087_200	73003
PONPON	7	PP	S0025120_226	76545
PONPON	7	PP	S0001534_67	79322
PONPON	7	PP	S1490200_39	80892
PONPON	7	PP	S0022533_201	82210
PONPON	7	C-I	S0011702_124	0.000
PONPON	7	C-I	S0009230_221	10125
PONPON	7	C-I	S0005364_189	16671
PONPON	7	C-I	S0041096_51	18901
PONPON	7	C-I	S0010389_122	20548
PONPON	7	C-I	S0022697_227	22833
PONPON	7	C-I	S0002436_84	24207
PONPON	7	C-I	S0014630_225	25312
PONPON	7	C-I	S0028096_199	25505
PONPON	7	C-I	S0014110_152	25894
PONPON	7	C-I	S0103553_232	25897
PONPON	7	C-I	S0015711_275	25897
PONPON	7	C-I	S0038773_97	26136
PONPON	7	C-I	S0036710_27	26361
PONPON	7	C-I	S0154468_52	26478
PONPON	7	C-I	S0033595_114	26766
PONPON	7	C-I	S0028148_72	27318
PONPON	7	C-I	S0032340_111	28456
PONPON	7	C-I	S0075098_258	29056
PONPON	7	C-I	S0031399_82	29619
PONPON	7	C-I	S0034008_28	30689
PONPON	7	C-I	S0020045_117	32032
PONPON	7	C-I	S0040525_56	34040
PONPON	7	C-I	S0043389_264	35140
PONPON	7	C-I	S0025386_45	37355
PONPON	7	C-I	S0005525_126	41960
PONPON	7	C-I	S0002670_241	43369
PONPON	7	C-I	S0028441_158	43472
PONPON	7	C-I	S0008677_251	46578
PONPON	7	C-I	S0034818_92	49244
PONPON	7	C-I	S0101962_37	51827
PONPON	7	C-I	S1282476_218	51842
PONPON	7	C-I	S0010405_126	54894
PONPON	7	C-I	S0008359_203	56024
PONPON	7	C-I	S0037986_116	57702
PONPON	7	C-I	S0000841_41	58640
PONPON	7	C-I	S0011745_77	60332
PONPON	7	C-I	S0028858_250	61926
PONPON	7	C-I	S0022656_170	63216
PONPON	7	C-I	S0037028_128	67001
PONPON	7	C-I	S0000742_117	67420
PONPON	7	C-I	S0046293_97	70416
PONPON	7	C-I	S0693127_157	74212
PONPON	7	C-I	S0007210_57	74544
PONPON	7	C-I	S0029957_256	74970
PONPON	7	C-I	S0143083_38	76756
PONPON	7	C-I	S0010058_34	76770
PONPON	7	C-I	S0009806_7	77401
PONPON	7	C-I	S0038351_77	80004
PONPON	7	C-I	S0187319_236	80937
PONPON	7	C-I	S0062087_7	81440
PONPON	7	C-I	S0013714_249	84163
PONPON	7	C-I	S0080531_95	84219
PONPON	7	C-I	S0054717_233	84586
[truncated: 321 more rows]
